# Supplementary material for: Synaptic Involvement of the Human Amygdala in Parkinson’s Disease
Source: Mol Cell Proteomics. 2023 Oct 29;22(12):100673. doi: 10.1016/j.mcpro.2023.100673 (PMC10700869; doi:10.1016/j.mcpro.2023.100673)
Supplement: Supplemental Data S1 — A, List of the identified proteins in the spectral library. Each protein is identified by its ID code, gene name, number of unique peptides and protein sequence coverage. B, Dia-PASEF identified proteins list. The protein ID code, gene name, full protein name, number of unique peptides, protein sequence coverage and protein quantification information are displayed for each sample. C, Quantified amygdaloid complex proteome in the dia-PASEF analysis. For each sample, the protein ID code, gene name, full protein name, number of unique peptides, protein sequence coverage and protein counting information are shown. D, Heatmap produced from a list of quantified proteins with a p-value cutoff ≤ 0.05. The proteins' ID codes, gene names, full names, the number of unique peptides, the p-value for the t-test comparing the Parkinson’s disease and non-Parkinson’s disease groups, and the quantification data for each protein are all given. E, List of differentially expressed proteins filtered by fold change (≥ 1.3 and ≤ 0.77) and p-value (≤ 0.05). There are indications for each protein: ID code, gene name, full name protein, number unique peptides, p-value, fold change represented in a red/green column of increasing color and quantification data. F, List of the 25 α-synuclein-interacting proteins that are differentially expressed in the amygdala complex in Parkinson's disease. The list was created by comparing (in Venny 2.1, https://bioinfogp.cnb.csic.es/tools/venny/) the 562 proteins that interact with α-synuclein (from BioGRID 4.4.211, https://thebiogrid.org/) and the 199 differentially expressed proteins from proteomic analysis. G, List of the 46 differentially expressed proteins that have synaptic gene ontology annotations (SynGO 20210225, www.syngoportal.org). For each protein, the GO term name and GO domain CC, cellular component, BP, biological process are provided. H, IPA analysis reveals disease and function annotations that are altered (activated or decreased) as a resul [file mmc1.xlsx]

## Sheet: S1a. Spectral Library
Identified proteins in the spectral library
Protein.Ids	Genes	Unic.Peptide	Protein Sequence Coverage (%)
A0A0B4J2D5	GATD3B	9	57.09
A0A0J9YX94	PNMA6F	2	7.093
A0AVT1	UBA6	7	9.125
A0FGR8	ESYT2	4	6.623
A0MZ66	SHTN1	18	38.193
A1L0T0	ILVBL	2	5.063
A1Z1Q3	MACROD2	4	14.588
A2RTX5	TARS3	4	6.608
A4D126	CRPPA	3	9.978
A4D2B0	MBLAC1	3	18.045
A5YKK6	CNOT1	4	1.768
A5YM72	CARNS1	7	12.938
A6NCE7	MAP1LC3B2	2	19.2
A6NDG6	PGP	8	31.776
A6NDU8	C5orf51	3	19.388
A6NGB9	WIPF3	3	12.008
A6NHX0	CASTOR2	4	19.453
A6NKN8	PCP4L1	2	48.529
A8K0Z3	WASHC1	2	6.452
A8MSI8	LYRM9	2	15.385
A8MWD9	SNRPGP15	2	17.105
B5ME19	EIF3CL	11	15.536
C9J069	AJM1	2	2.049
C9JLW8	MCRIP1	3	41.237
E9PAV3	NACA	5	3.369
G9CGD6	CNK3/IPCEF1	3	4.894
O00116	AGPS	3	6.991
O00139	KIF2A	5	7.649
O00154	ACOT7	12	47.368
O00161	SNAP23	3	21.327
O00186	STXBP3	3	7.095
O00193	SMAP	2	19.672
O00194	RAB27B	5	28.899
O00217	NDUFS8	2	10
O00231	PSMD11	9	27.725
O00232	PSMD12	8	24.781
O00233	PSMD9	5	26.009
O00244	ATOX1	2	38.235
O00264	PGRMC1	8	49.744
O00273	DFFA	5	22.054
O00291	HIP1	2	3.086
O00299	CLIC1	6	36.1
O00303	EIF3F	8	31.653
O00330	PDHX	8	23.553
O00399	DCTN6	4	21.579
O00401	WASL	5	20
O00408	PDE2A	12	21.573
O00410	IPO5	32	45.488
O00423	EML1	3	4.785
O00429	DNM1L	25	51.63
O00468	AGRN	2	1.064
O00483	NDUFA4	2	27.16
O00487	PSMD14	2	13.548
O00499	BIN1	22	46.543
O00505	KPNA3	4	21.881
O00519	FAAH	4	11.917
O00533	CHL1	22	28.477
O00534	VWA5A	9	19.593
O00560	SDCBP	2	7.047
O00571	DDX3X	4	10.121
O00584	RNASET2	3	13.281
O00625	PIR	6	33.103
O00629	KPNA4	6	21.305
O00764	PDXK	15	69.872
O14490	DLGAP1	2	2.047
O14495	PLPP3	2	6.752
O14523	C2CD2L	3	9.207
O14525	ASTN1	10	12.673
O14531	DPYSL4	20	54.72
O14558	HSPB6	2	21.875
O14561	NDUFAB1	2	14.744
O14562	UBFD1	3	12.945
O14576	DYNC1I1	14	37.364
O14578	CIT	5	2.911
O14594	NCAN	10	14.383
O14617	AP3D1	16	21.856
O14618	CCS	4	32.117
O14639	ABLIM1	4	7.584
O14662	STX16	3	17.846
O14672	ADAM10	2	3.61
O14737	PDCD5	7	56
O14744	PRMT5	4	11.617
O14745	SLC9A3R1	12	48.324
O14772	FPGT	4	10.708
O14773	TPP1	4	12.966
O14775	GNB5	6	20.253
O14807	MRAS	3	25.481
O14810	CPLX1	3	27.612
O14818	PSMA7	7	33.468
O14828	SCAMP3	3	14.986
O14841	OPLAH	2	2.64
O14880	MGST3	2	25
O14907	TAX1BP3	2	28.226
O14910	LIN7A	2	30.043
O14936	CASK	13	22.246
O14949	UQCRQ	2	41.463
O14950	MYL12B	7	47.093
O14964	HGS	10	15.701
O14974	PPP1R12A	7	9.32
O14979	HNRNPDL	2	10.714
O14980	XPO1	7	10.084
O14994	SYN3	9	24.138
O15020	SPTBN2	55	39.372
O15027	SEC16A	2	2.121
O15031	PLXNB2	4	4.026
O15034	RIMBP2	3	3.422
O15061	SYNM	4	4.089
O15067	PFAS	10	12.033
O15069	NACAD	2	1.536
O15075	DCLK1	12	25.946
O15083	ERC2	3	3.657
O15116	LSM1	2	30.827
O15118	NPC1	2	2.973
O15126	SCAMP1	5	26.331
O15144	ARPC2	12	47
O15145	ARPC3	3	20.787
O15173	PGRMC2	4	27.803
O15212	PFDN6	4	37.209
O15240	VGF	13	28.13
O15254	ACOX3	4	8.571
O15270	SPTLC2	2	4.448
O15327	INPP4B	2	4.978
O15371	EIF3D	2	4.38
O15372	EIF3H	3	14.205
O15394	NCAM2	21	35.603
O15400	STX7	8	46.743
O15484	CAPN5	5	11.875
O15488	GYG2	2	6.786
O15498	YKT6	5	41.414
O15511	ARPC5	5	36.424
O15530	PDPK1	2	6.475
O15540	FABP7	4	40.152
O43143	DHX15	6	10.943
O43148	RNMT	2	5.882
O43149	ZZEF1	5	3.715
O43157	PLXNB1	9	6.792
O43166	SIPA1L1	2	1.497
O43169	CYB5B	4	49.333
O43175	PHGDH	16	41.463
O43236	SEPTIN4	12	35.146
O43237	DYNC1LI2	13	42.073
O43242	PSMD3	9	27.341
O43252	PAPSS1	2	4.487
O43272	PRODH	8	19
O43295	SRGAP3	2	3.003
O43301	HSPA12A	13	25.778
O43325	LYRM1	2	17.213
O43390	HNRNPR	7	18.483
O43396	TXNL1	11	48.789
O43399	TPD52L2	7	54.369
O43414	ERI3	3	11.869
O43426	SYNJ1	34	31.786
O43427	FIBP	2	7.143
O43432	EIF4G3	4	4.669
O43464	HTRA2	2	7.86
O43488	AKR7A2	11	48.189
O43491	EPB41L2	24	31.741
O43493	TGOLN2	4	13.272
O43505	B4GAT1	6	30.361
O43581	SYT7	3	8.685
O43583	DENR	3	23.232
O43592	XPOT	7	9.771
O43598	DNPH1	3	38.506
O43602	DCX	2	14.795
O43615	TIMM44	6	16.814
O43633	CHMP2A	2	8.559
O43665	RGS10	2	12.155
O43681	GET3	7	27.299
O43684	BUB3	7	39.329
O43687	AKAP7	2	23.077
O43707	ACTN4	24	59.276
O43708	GSTZ1	3	19.907
O43747	AP1G1	6	12.165
O43752	STX6	3	17.255
O43759	SYNGR1	2	10.3
O43761	SYNGR3	2	11.79
O43765	SGTA	4	15.016
O43768	ENSA	4	44.628
O43776	NARS1	14	27.555
O43809	NUDT21	3	18.062
O43813	LANCL1	9	40.602
O43815	STRN	11	26.026
O43837	IDH3B	17	48.052
O43852	CALU	12	54.286
O43865	AHCYL1	13	30
O43924	PDE6D	3	28.667
O60220	TIMM8A	2	22.68
O60237	PPP1R12B	4	7.739
O60245	PCDH7	9	11.787
O60256	PRPSAP2	12	55.285
O60262	GNG7	2	44.118
O60268	KIAA0513	6	19.951
O60271	SPAG9	15	16.503
O60282	KIF5C	21	38.558
O60313	OPA1	20	29.063
O60443	GSDME	3	4.839
O60462	NRP2	4	5.371
O60486	PLXNC1	5	4.656
O60502	OGA	14	24.236
O60506	SYNCRIP	10	21.83
O60518	RANBP6	3	6.787
O60547	GMDS	6	23.656
O60551	NMT2	3	13.253
O60613	SELENOF	2	17.576
O60641	SNAP91	17	25.689
O60645	EXOC3	3	6.309
O60664	PLIN3	14	48.848
O60701	UGDH	3	9.514
O60716	CTNND1	2	2.893
O60749	SNX2	14	31.599
O60763	USO1	12	17.152
O60784	TOM1	9	28.252
O60814	H2BC12	2	20.635
O60825	PFKFB2	5	12.673
O60826	CCDC22	5	9.25
O60831	PRAF2	2	16.292
O60841	EIF5B	5	5.902
O60861	GAS7	4	9.664
O60869	EDF1	2	21.622
O60883	GPR37L1	3	8.108
O60884	DNAJA2	5	24.515
O60888	CUTA	5	40.782
O60925	PFDN1	3	36.885
O60927	PPP1R11	2	12.698
O60936	NOL3	3	18.75
O75044	SRGAP2	3	3.548
O75051	PLXNA2	3	5.016
O75061	DNAJC6	15	24.644
O75077	ADAM23	2	3.486
O75078	ADAM11	3	4.681
O75083	WDR1	15	43.069
O75110	ATP9A	5	6.59
O75116	ROCK2	27	26.153
O75122	CLASP2	23	27.975
O75131	CPNE3	2	5.028
O75145	PPFIA3	6	7.286
O75146	HIP1R	9	13.858
O75153	CLUH	3	4.507
O75170	PPP6R2	3	4.865
O75208	COQ9	5	30.818
O75223	GGCT	10	70.213
O75251	NDUFS7	2	10.798
O75306	NDUFS2	7	18.79
O75312	ZPR1	4	11.547
O75323	NIPSNAP2	6	34.965
O75326	SEMA7A	2	3.904
O75340	PDCD6	7	48.168
O75347	TBCA	7	46.296
O75363	BCAS1	8	22.089
O75367	MACROH2A1	2	9.946
O75368	SH3BGRL	6	78.07
O75369	FLNB	34	21.752
O75390	CS	16	51.717
O75396	SEC22B	4	25.581
O75410	TACC1	8	13.416
O75436	VPS26A	10	40.367
O75439	PMPCB	2	5.521
O75475	PSIP1	7	19.811
O75489	NDUFS3	7	37.121
O75506	HSBP1	3	64.474
O75521	ECI2	7	27.919
O75569	PRKRA	2	8.626
O75608	LYPLA1	4	27.826
O75663	TIPRL	7	44.118
O75688	PPM1B	6	27.349
O75689	ADAP1	6	23.529
O75694	NUP155	2	1.941
O75746	SLC25A12	11	24.189
O75781	PALM	14	53.23
O75787	ATP6AP2	4	14
O75821	EIF3G	2	8.75
O75822	EIF3J	10	49.612
O75828	CBR3	5	41.516
O75832	PSMD10	2	21.239
O75874	IDH1	11	42.029
O75884	RBBP9	3	29.032
O75886	STAM2	2	8.381
O75891	ALDH1L1	26	48.448
O75899	GABBR2	2	4.463
O75912	DGKI	3	4.131
O75914	PAK3	8	42.218
O75915	ARL6IP5	4	20.213
O75935	DCTN3	4	39.785
O75936	BBOX1	9	31.008
O75947	ATP5PD	8	59.627
O75955	FLOT1	12	39.344
O75962	TRIO	3	1.711
O75964	ATP5MG	4	56.311
O76003	GLRX3	4	16.418
O76024	WFS1	6	7.865
O76038	SCGN	2	8.696
O76041	NEBL	3	4.832
O76054	SEC14L2	7	26.799
O76070	SNCG	6	62.992
O76094	SRP72	4	9.389
O94760	DDAH1	15	74.737
O94772	LY6H	2	12.857
O94811	TPPP	10	41.096
O94819	KBTBD11	12	30.337
O94826	TOMM70	13	32.566
O94832	MYO1D	2	3.082
O94856	NFASC	30	28.211
O94875	SORBS2	2	2.455
O94888	UBXN7	2	5.317
O94903	PLPBP	6	31.273
O94910	ADGRL1	5	5.563
O94919	ENDOD1	7	23.4
O94925	GLS	14	34.978
O94952	FBXO21	3	11.624
O94967	WDR47	5	7.291
O94973	AP2A2	22	43.024
O94979	SEC31A	7	12.951
O94985	CLSTN1	8	14.271
O95154	AKR7A3	5	31.118
O95155	UBE4B	2	2.074
O95196	CSPG5	3	8.657
O95197	RTN3	16	22.674
O95202	LETM1	21	40.731
O95208	EPN2	7	13.417
O95218	ZRANB2	3	13.333
O95219	SNX4	9	24.667
O95248	SBF1	9	8.03
O95292	VAPB	8	43.21
O95294	RASAL1	9	15.174
O95295	SNAPIN	3	36.765
O95299	NDUFA10	5	16.338
O95319	CELF2	2	5.709
O95336	PGLS	12	84.109
O95352	ATG7	18	34.282
O95373	IPO7	11	17.919
O95394	PGM3	10	35.978
O95429	BAG4	2	6.783
O95433	AHSA1	10	37.574
O95487	SEC24B	2	1.104
O95502	NPTXR	6	18
O95571	ETHE1	4	30.315
O95573	ACSL3	4	7.361
O95670	ATP6V1G2	5	40.678
O95671	ASMTL	4	10.467
O95674	CDS2	4	13.483
O95721	SNAP29	4	18.605
O95741	CPNE6	11	24.955
O95747	OXSR1	4	12.903
O95749	GGPS1	6	33.667
O95757	HSPA4L	20	37.306
O95777	LSM8	3	46.875
O95782	AP2A1	30	42.989
O95793	STAU1	4	9.359
O95817	BAG3	6	15.13
O95822	MLYCD	10	28.398
O95825	CRYZL1	5	23.209
O95831	AIFM1	15	36.705
O95834	EML2	5	11.094
O95858	TSPAN15	2	8.163
O95861	BPNT1	10	36.039
O95865	DDAH2	8	53.333
O95881	TXNDC12	2	17.442
O95886	DLGAP3	2	3.166
O95970	LGI1	5	9.695
O95989	NUDT3	3	25.581
O96000	NDUFB10	3	22.093
O96005	CLPTM1	2	7.175
O96007	MOCS2	3	28.191
O96019	ACTL6A	2	9.79
P00167	CYB5A	2	25.373
P00338	LDHA	17	69.578
P00352	ALDH1A1	19	55.09
P00367	GLUD1	26	64.158
P00387	CYB5R3	9	50.166
P00390	GSR	13	53.065
P00403	MT-CO2	3	20.264
P00441	SOD1	6	56.494
P00450	CP	17	24.413
P00488	F13A1	5	9.153
P00491	PNP	8	40.484
P00492	HPRT1	12	76.147
P00505	GOT2	16	53.953
P00558	PGK1	23	66.906
P00568	AK1	15	77.835
P00738	HP	15	33.005
P00751	CFB	5	10.864
P00761	LSSPATLNSR	5
P00813	ADA	2	6.887
P00915	CA1	10	62.835
P00918	CA2	12	71.538
P00966	ASS1	8	25.485
P01008	SERPINC1	7	20.474
P01009	SERPINA1	16	50.957
P01011	SERPINA3	14	48.7
P01019	AGT	8	30.515
P01023	A2M	39	39.484
P01024	C3	37	32.772
P01031	C5	3	3.52
P01034	CST3	6	55.479
P01042	KNG1	2	4.348
P01112	HRAS	4	59.788
P01116	KRAS	9	53.439
P01213	PDYN	2	13.386
P01266	TG	2	1.517
P01834	IGKC	6	80.374
P01857	IGHG1	12	49.394
P01859	IGHG2	4	33.129
P01861	IGHG4	3	39.755
P01871	IGHM	4	13.024
P01876	IGHA1	7	30.312
P01889	HLA-B	2	12.983
P02042	HBD	6	89.796
P02511	CRYAB	10	53.143
P02545	LMNA	18	29.819
P02647	APOA1	16	58.427
P02649	APOE	14	53.628
P02656	APOC3	2	27.273
P02671	FGA	17	25.289
P02675	FGB	15	39.308
P02679	FGG	13	40.618
P02686	MBP	10	30.921
P02689	PMP2	3	19.697
P02730	SLC4A1	2	2.525
P02741	CRP	2	9.375
P02748	C9	2	4.293
P02750	LRG1	4	23.919
P02763	ORM1	8	38.806
P02766	TTR	4	48.299
P02768	ALB	25	49.425
P02769	ALB	6
P02774	GC	2	6.751
P02786	TFRC	3	5.658
P02787	TF	22	43.84
P02790	HPX	9	29.221
P02792	FTL	7	46.857
P02794	FTH1	13	77.596
P04040	CAT	17	42.315
P04062	GBA	3	8.022
P04066	FUCA1	2	4.721
P04075	ALDOA	24	75.549
P04080	CSTB	4	55.102
P04083	ANXA1	9	39.595
P04114	APOB	29	9.687
P04156	PRNP	3	11.858
P04179	SOD2	10	77.928
P04181	OAT	10	41.002
P04196	HRG	2	5.714
P04216	THY1	3	24.224
P04217	A1BG	2	8.485
P04264	KRT1	11	20.497
P04271	S100B	5	83.696
P04275	VWF	5	2.986
P04350	TUBB4A	6	73.423
P04406	GAPDH	26	79.701
P04424	ASL	6	14.44
P04439	HLA-A	4	17.534
P04632	CAPNS1	7	46.642
P04792	HSPB1	5	30.244
P04843	RPN1	4	9.061
P04844	RPN2	4	11.252
P04899	GNAI2	14	55.775
P05023	ATP1A1	21	41.642
P05026	ATP1B1	9	36.964
P05060	CHGB	21	36.337
P05067	APP	8	14.026
P05090	APOD	4	25.926
P05091	ALDH2	19	54.932
P05109	S100A8	2	23.656
P05141	SLC25A5	3	28.523
P05155	SERPING1	6	17.6
P05165	PCCA	25	43.407
P05166	PCCB	15	43.97
P05198	EIF2S1	11	41.905
P05230	FGF1	4	31.613
P05362	ICAM1	3	9.023
P05386	RPLP1	2	66.667
P05387	RPLP2	6	84.348
P05388	RPLP0	8	40.379
P05413	FABP3	6	45.865
P05455	SSB	8	23.039
P05546	SERPIND1	2	5.411
P05556	ITGB1	5	9.9
P05937	CALB1	9	49.425
P06132	UROD	8	53.406
P06241	FYN	2	4.842
P06280	GLA	2	7.925
P06396	GSN	21	48.082
P06454	PTMA	6	37.838
P06576	ATP5F1B	29	72.59
P06702	S100A9	4	49.123
P06703	S100A6	4	57.778
P06727	APOA4	3	9.596
P06730	EIF4E	3	18.433
P06733	ENO1	26	73.272
P06737	PYGL	9	24.085
P06744	GPI	23	56.272
P06748	NPM1	4	22.789
P06753	TPM3	16	42.105
P06756	ITGAV	12	14.79
P06865	HEXA	8	18.715
P07093	SERPINE2	6	21.357
P07099	EPHX1	10	29.89
P07108	DBI	4	52.874
P07195	LDHB	17	61.078
P07196	NEFL	25	52.302
P07197	NEFM	42	43.122
P07203	GPX1	5	35.468
P07205	PGK2	2	20.863
P07237	P4HB	18	43.504
P07311	ACYP1	5	61.616
P07339	CTSD	12	40.534
P07355	ANXA2	13	46.313
P07384	CAPN1	13	23.81
P07437	TUBB	4	67.793
P07602	PSAP	5	11.26
P07686	HEXB	8	18.885
P07711	CTSL	3	17.417
P07737	PFN1	8	81.429
P07738	BPGM	2	16.602
P07741	APRT	5	41.667
P07814	EPRS1	20	21.627
P07858	CTSB	6	25.959
P07900	HSP90AA1	39	59.29
P07910	HNRNPC	5	21.895
P07951	TPM2	2	28.169
P07954	FH	13	45.098
P07998	RNASE1	2	28.846
P08133	ANXA6	23	41.456
P08195	SLC3A2	17	40.476
P08237	PFKM	23	45.641
P08238	HSP90AB1	18	56.354
P08247	SYP	5	23.323
P08294	SOD3	3	27.083
P08397	HMBS	3	13.85
P08559	PDHA1	9	33.077
P08571	CD14	2	9.867
P08574	CYC1	3	15.077
P08575	PTPRC	4	3.982
P08603	CFH	3	3.981
P08621	SNRNP70	3	10.297
P08670	VIM	35	71.03
P08754	GNAI3	3	32.486
P08758	ANXA5	12	48.75
P08865	RPSA	7	42.712
P09012	SNRPA	3	11.702
P09104	ENO2	26	82.028
P09110	ACAA1	9	37.264
P09211	GSTP1	14	86.667
P09382	LGALS1	6	65.926
P09417	QDPR	12	81.967
P09429	HMGB1	7	26.977
P09455	RBP1	10	75.556
P09467	FBP1	3	11.538
P09471	GNAO1	17	53.955
P09486	SPARC	2	15.842
P09488	GSTM1	6	62.385
P09493	TPM1	9	37.676
P09496	CLTA	4	10.887
P09497	CLTB	7	30.568
P09525	ANXA4	5	23.511
P09543	CNP	25	54.869
P09622	DLD	11	39.489
P09651	HNRNPA1	5	21.237
P09668	CTSH	3	16.418
P09874	PARP1	9	12.327
P09936	UCHL1	12	73.094
P09960	LTA4H	15	36.007
P09972	ALDOC	22	76.648
P0C0L5	C4B	41	38.933
P0C870	JMJD7	4	18.354
P0CE71	OCM2	2	25.688
P0CG29	GSTT2	6	33.197
P0CG38	POTEI	2	5.86
P0CG47	UBB	10	86.463
P0DJI8	SAA1	2	27.869
P0DMV8	HSPA1A	28	66.459
P0DN79	CBSL	6	18.693
P0DOY2	IGLC2	4	65.094
P0DP23	CALM1	9	80.537
P10114	RAP2A	6	43.716
P10155	RO60	8	22.119
P10253	GAA	12	20.063
P10301	RRAS	3	22.018
P10412	H1-4	3	17.808
P10451	SPP1	7	38.854
P10515	DLAT	14	38.794
P10586	PTPRF	3	4.3
P10599	TXN	3	31.429
P10606	COX5B	2	17.829
P10636	MAPT	18	30.343
P10644	PRKAR1A	7	24.147
P10645	CHGA	12	46.389
P10746	UROS	2	10.943
P10768	ESD	11	68.44
P10809	HSPD1	30	63.176
P10909	CLU	13	31.403
P10915	HAPLN1	3	11.864
P11021	HSPA5	24	47.706
P11047	LAMC1	6	5.469
P11137	MAP2	69	55.008
P11142	HSPA8	32	66.563
P11166	SLC2A1	2	5.691
P11169	SLC2A3	4	9.677
P11177	PDHB	10	34.819
P11182	DBT	5	17.427
P11216	PYGB	36	53.974
P11217	PYGM	25	46.675
P11233	RALA	5	27.67
P11274	BCR	2	1.574
P11277	SPTB	11	10.622
P11279	LAMP1	2	4.796
P11310	ACADM	9	28.266
P11413	G6PD	14	34.563
P11441	UBL4A	4	33.758
P11498	PC	6	10.102
P11586	MTHFD1	9	13.262
P11717	IGF2R	3	1.847
P11766	ADH5	4	12.567
P11908	PRPS2	4	34.906
P11940	PABPC1	17	35.535
P12036	NEFH	12	15.984
P12081	HARS	12	32.809
P12235	SLC25A4	11	35.57
P12236	SLC25A6	2	23.49
P12270	TPR	28	16.504
P12277	CKB	27	81.365
P12532	CKMT1A	10	38.609
P12694	BCKDHA	9	27.416
P12814	ACTN1	48	67.713
P12955	PEPD	7	20.892
P12956	XRCC6	14	31.691
P13010	XRCC5	14	38.661
P13073	COX4I1	4	27.811
P13473	LAMP2	5	13.659
P13489	RNH1	11	36.876
P13521	SCG2	20	39.546
P13591	NCAM1	23	41.841
P13611	VCAN	19	7.214
P13637	ATP1A3	38	46.989
P13639	EEF2	24	37.413
P13645	KRT10	6	13.185
P13667	PDIA4	22	41.085
P13674	P4HA1	2	4.494
P13693	TPT1	8	74.419
P13716	ALAD	9	32.121
P13726	F3	3	17.288
P13796	LCP1	12	39.234
P13797	PLS3	22	50.159
P13798	APEH	16	40.164
P13804	ETFA	14	63.964
P13807	GYS1	2	5.427
P13861	PRKAR2A	15	60.149
P13929	ENO3	3	28.802
P14136	GFAP	62	83.565
P14174	MIF	5	40.87
P14314	PRKCSH	12	28.03
P14317	HCLS1	5	11.934
P14324	FDPS	4	20.286
P14415	ATP1B2	6	33.103
P14543	NID1	3	4.01
P14550	AKR1A1	12	50.154
P14618	PKM	29	64.407
P14621	ACYP2	4	32.323
P14625	HSP90B1	25	37.609
P14678	SNRPB	2	9.583
P14735	IDE	5	9.127
P14866	HNRNPL	9	28.862
P14868	DARS1	14	35.928
P14927	UQCRB	3	30.631
P15104	GLUL	11	42.091
P15121	AKR1B1	10	51.582
P15170	GSPT1	4	17.836
P15259	PGAM2	8	63.636
P15289	ARSA	5	14.596
P15311	EZR	23	44.027
P15374	UCHL3	6	35.652
P15531	NME1	3	47.368
P15559	NQO1	5	23.723
P15586	GNS	3	6.884
P15880	RPS2	6	27.986
P15882	CHN1	4	13.072
P15927	RPA2	3	22.222
P16070	CD44	3	4.987
P16083	NQO2	10	58.874
P16104	H2AX	2	43.357
P16144	ITGB4	3	2.58
P16152	CBR1	14	67.87
P16219	ACADS	12	44.66
P16278	GLB1	3	6.204
P16298	PPP3CB	10	45.038
P16383	GCFC2	2	4.738
P16519	PCSK2	9	20.533
P16615	ATP2A2	17	24.28
P16870	CPE	12	37.185
P16930	FAH	7	24.582
P16949	STMN1	7	43.624
P17174	GOT1	22	75.545
P17252	PRKCA	7	15.327
P17302	GJA1	5	23.822
P17405	SMPD1	2	3.645
P17600	SYN1	27	59.291
P17612	PRKACA	10	44.729
P17655	CAPN2	12	29.429
P17677	GAP43	19	77.731
P17812	CTPS1	3	6.261
P17858	PFKL	15	32.692
P17931	LGALS3	3	14.4
P17980	PSMC3	12	43.28
P17987	TCP1	20	51.259
P18085	ARF4	3	53.889
P18124	RPL7	7	37.5
P18206	VCL	31	36.596
P18433	PTPRA	6	12.469
P18621	RPL17	4	27.174
P18669	PGAM1	14	68.504
P18859	ATP5PF	4	36.111
P19021	PAM	11	17.472
P19022	CDH2	8	14.79
P19086	GNAZ	4	13.521
P19174	PLCG1	13	14.186
P19338	NCL	10	23.099
P19367	HK1	28	39.04
P19404	NDUFV2	7	37.751
P19623	SRM	7	33.113
P19634	SLC9A1	7	13.129
P19652	ORM2	3	22.886
P19784	CSNK2A2	6	27.143
P19823	ITIH2	3	4.968
P19971	TYMP	4	12.241
P20020	ATP2B1	16	29.59
P20042	EIF2S2	7	30.03
P20073	ANXA7	8	21.721
P20290	BTF3	2	22.816
P20336	RAB3A	10	52.273
P20337	RAB3B	3	36.073
P20338	RAB4A	3	27.982
P20339	RAB5A	4	48.372
P20340	RAB6A	4	37.981
P20382	PMCH	2	14.545
P20472	PVALB	6	57.273
P20618	PSMB1	8	51.037
P20645	M6PR	2	14.079
P20674	COX5A	4	41.333
P20810	CAST	5	11.864
P20916	MAG	8	22.524
P20933	AGA	3	25.145
P20936	RASA1	10	15.091
P21266	GSTM3	10	51.111
P21281	ATP6V1B2	24	72.016
P21283	ATP6V1C1	13	50.262
P21291	CSRP1	7	47.15
P21333	FLNA	56	31.394
P21397	MAOA	8	28.273
P21399	ACO1	18	33.296
P21579	SYT1	15	32.464
P21589	NT5E	2	6.794
P21695	GPD1	11	38.109
P21796	VDAC1	10	46.29
P21912	SDHB	7	27.5
P21926	CD9	2	4.386
P21953	BCKDHB	2	7.908
P21964	COMT	8	49.077
P21980	TGM2	2	4.221
P22033	MMUT	11	22.4
P22059	OSBP	6	11.772
P22061	PCMT1	11	74.89
P22102	GART	6	11.584
P22234	PAICS	10	32.471
P22304	IDS	4	10.727
P22307	SCP2	5	11.7
P22314	UBA1	37	54.631
P22392	NME2	7	53.947
P22570	FDXR	8	23.829
P22626	HNRNPA2B1	9	33.428
P22676	CALB2	14	61.624
P22681	CBL	4	6.402
P22694	PRKACB	3	44.729
P22695	UQCRC2	11	41.943
P22830	FECH	9	29.551
P23141	CES1	3	7.407
P23246	SFPQ	10	22.489
P23284	PPIB	7	34.259
P23297	S100A1	3	41.489
P23368	ME2	16	41.096
P23378	GLDC	2	2.647
P23381	WARS1	12	42.251
P23396	RPS3	7	36.214
P23434	GCSH	3	38.728
P23468	PTPRD	18	14.121
P23469	PTPRE	2	5
P23470	PTPRG	3	2.422
P23471	PTPRZ1	13	7.041
P23515	OMG	5	12.5
P23526	AHCY	15	36.343
P23528	CFL1	11	63.855
P23588	EIF4B	6	13.748
P23634	ATP2B4	28	30.137
P23763	VAMP1	3	33.898
P23786	CPT2	8	18.845
P24043	LAMA2	2	0.961
P24298	GPT	6	19.556
P24386	CHM	3	10.26
P24534	EEF1B2	5	47.556
P24539	ATP5PB	10	46.094
P24588	AKAP5	6	24.59
P24666	ACP1	5	38.608
P24752	ACAT1	14	55.504
P24821	TNC	34	26.761
P25098	GRK2	4	9.289
P25311	AZGP1	4	21.812
P25325	MPST	8	47.811
P25398	RPS12	2	18.939
P25685	DNAJB1	3	12.059
P25686	DNAJB2	4	17.901
P25705	ATP5F1A	23	50.633
P25786	PSMA1	9	46.388
P25787	PSMA2	7	43.162
P25788	PSMA3	9	43.137
P25789	PSMA4	4	25.67
P26012	ITGB8	5	10.403
P26038	MSN	20	53.726
P26196	DDX6	7	19.669
P26232	CTNNA2	27	40.609
P26368	U2AF2	3	9.474
P26373	RPL13	4	21.327
P26440	IVD	10	34.272
P26583	HMGB2	4	25.837
P26599	PTBP1	3	9.981
P26639	TARS1	15	28.216
P26640	VARS1	19	19.858
P26641	EEF1G	13	38.444
P26885	FKBP2	5	56.338
P27105	STOM	5	33.681
P27338	MAOB	17	49.231
P27348	YWHAQ	13	63.265
P27361	MAPK3	11	58.575
P27449	ATP6V0C	2	31.613
P27635	RPL10	3	22.43
P27695	APEX1	8	41.509
P27701	CD82	3	14.232
P27797	CALR	14	46.763
P27816	MAP4	26	33.854
P27824	CANX	15	31.926
P27986	PIK3R1	2	4.144
P28062	PSMB8	3	14.855
P28065	PSMB9	2	16.438
P28066	PSMA5	7	51.867
P28070	PSMB4	7	39.394
P28072	PSMB6	5	36.402
P28074	PSMB5	8	41.445
P28161	GSTM2	15	66.972
P28289	TMOD1	8	29.805
P28331	NDUFS1	17	32.6
P28482	MAPK1	14	48.889
P28676	GCA	3	18.894
P28838	LAP3	24	56.262
P28907	CD38	2	8
P29120	PCSK1	2	3.187
P29144	TPP2	13	14.091
P29218	IMPA1	8	38.628
P29401	TKT	23	50.08
P29475	NOS1	6	5.579
P29692	EEF1D	10	52.669
P29762	CRABP1	4	24.088
P29966	MARCKS	11	48.193
P29972	AQP1	3	25.279
P29992	GNA11	6	37.883
P30038	ALDH4A1	16	41.918
P30039	PBLD	3	24.653
P30040	ERP29	8	40.23
P30041	PRDX6	21	78.571
P30043	BLVRB	9	65.534
P30044	PRDX5	9	45.327
P30046	DDT	4	36.441
P30047	GCHFR	3	60.714
P30048	PRDX3	6	34.375
P30049	ATP5F1D	3	35.714
P30050	RPL12	5	49.091
P30084	ECHS1	13	55.172
P30085	CMPK1	7	38.265
P30086	PEBP1	11	75.401
P30101	PDIA3	20	53.663
P30153	PPP2R1A	22	54.669
P30419	NMT1	9	30.444
P30519	HMOX2	8	41.772
P30520	ADSS2	10	31.798
P30531	SLC6A1	3	7.179
P30533	LRPAP1	5	17.927
P30566	ADSL	6	20.455
P30622	CLIP1	21	20.862
P30626	SRI	7	38.889
P30711	GSTT1	9	49.167
P30740	SERPINB1	12	38.786
P30837	ALDH1B1	8	24.371
P31040	SDHA	15	35.09
P31146	CORO1A	11	27.766
P31150	GDI1	30	76.734
P31153	MAT2A	7	26.582
P31323	PRKAR2B	13	49.761
P31327	CPS1	2	1.867
P31431	SDC4	3	18.182
P31689	DNAJA1	8	28.967
P31930	UQCRC1	9	31.667
P31937	HIBADH	11	51.786
P31939	ATIC	20	49.324
P31942	HNRNPH3	2	7.803
P31943	HNRNPH1	7	24.944
P31946	YWHAB	9	69.512
P31948	STIP1	17	35.359
P31949	S100A11	4	64.762
P32004	L1CAM	22	23.15
P32119	PRDX2	11	66.667
P32418	SLC8A1	7	12.23
P32455	GBP1	5	10.811
P32929	CTH	2	11.111
P32969	RPL9	4	40.625
P33176	KIF5B	30	40.083
P33240	CSTF2	3	7.106
P33241	LSP1	2	12.979
P33316	DUT	6	34.127
P33402	GUCY1A2	2	4.235
P34741	SDC2	2	7.463
P34897	SHMT2	3	8.333
P34913	EPHX2	8	22.883
P34932	HSPA4	39	59.524
P34949	MPI	11	39.716
P35052	GPC1	2	5.376
P35080	PFN2	5	48.571
P35221	CTNNA1	6	19.536
P35222	CTNNB1	13	25.096
P35232	PHB	7	35.294
P35237	SERPINB6	12	46.277
P35241	RDX	18	50.772
P35268	RPL22	4	50.781
P35269	GTF2F1	2	5.996
P35270	SPR	6	33.333
P35527	KRT9	5	11.075
P35573	AGL	26	22.846
P35579	MYH9	40	29.541
P35580	MYH10	18	18.016
P35606	COPB2	2	3.311
P35609	ACTN2	13	33.781
P35611	ADD1	29	64.993
P35612	ADD2	29	57.713
P35613	BSG	4	15.065
P35637	FUS	3	11.027
P35659	DEK	2	3.733
P35754	GLRX	3	38.679
P35790	CHKA	2	7.221
P35813	PPM1A	11	40.576
P35908	KRT2	4	10.329
P35914	HMGCL	5	22.769
P35998	PSMC2	8	24.018
P36222	CHI3L1	2	7.05
P36269	GGT5	2	3.925
P36405	ARL3	6	54.945
P36507	MAP2K2	2	7
P36542	ATP5F1C	7	36.242
P36543	ATP6V1E1	12	60.619
P36551	CPOX	6	17.401
P36578	RPL4	7	22.248
P36639	NUDT1	2	14.213
P36776	LONP1	13	19.291
P36871	PGM1	24	65.302
P36873	PPP1CC	4	39.009
P36955	SERPINF1	7	23.684
P36957	DLST	7	19.868
P36959	GMPR	7	36.232
P36969	GPX4	6	29.949
P37108	SRP14	5	34.559
P37235	HPCAL1	7	55.959
P37802	TAGLN2	9	59.296
P37837	TALDO1	11	30.861
P37840	SNCA	4	35.714
P38117	ETFB	9	50.98
P38159	RBMX	3	10.742
P38571	LIPA	3	10.025
P38606	ATP6V1A	24	59.968
P38646	HSPA9	27	51.988
P39019	RPS19	3	21.379
P39023	RPL3	6	21.836
P39060	COL18A1	3	3.364
P39656	DDOST	3	11.184
P39687	ANP32A	5	24.498
P40121	CAPG	7	32.184
P40123	CAP2	10	29.769
P40227	CCT6A	13	36.158
P40429	RPL13A	3	16.256
P40855	PEX19	2	11.037
P40925	MDH1	15	62.575
P40926	MDH2	20	64.497
P40939	HADHA	24	48.231
P41091	EIF2S3	10	34.11
P41208	CETN2	3	25
P41217	CD200	3	19.784
P41222	PTGDS	4	42.632
P41227	NAA10	5	28.511
P41236	PPP1R2	6	34.634
P41250	GARS1	18	33.965
P41252	IARS1	7	6.577
P41567	EIF1	5	53.982
P42025	ACTR1B	5	42.021
P42126	ECI1	4	15.894
P42166	TMPO	8	19.597
P42262	GRIA2	6	10.532
P42263	GRIA3	3	7.494
P42330	AKR1C3	5	26.625
P42566	EPS15	10	16.071
P42658	DPP6	15	23.584
P42677	RPS27	2	28.571
P42704	LRPPRC	22	23.458
P42765	ACAA2	13	51.385
P42785	PRCP	6	17.137
P42858	HTT	8	5.22
P42892	ECE1	3	6.104
P43003	SLC1A3	11	24.539
P43004	SLC1A2	19	35.017
P43007	SLC1A4	6	17.669
P43034	PAFAH1B1	13	42.195
P43121	MCAM	9	19.505
P43155	CRAT	12	26.038
P43243	MATR3	5	10.39
P43251	BTD	2	4.972
P43304	GPD2	27	52.682
P43307	SSR1	2	9.091
P43487	RANBP1	3	15.423
P43490	NAMPT	17	45.621
P43686	PSMC4	5	24.641
P45381	ASPA	9	39.297
P45880	VDAC2	4	22.789
P45954	ACADSB	11	38.657
P45973	CBX5	2	12.565
P45974	USP5	13	24.592
P45984	MAPK9	3	8.255
P45985	MAP2K4	7	30.576
P46060	RANGAP1	7	16.695
P46108	CRK	9	37.829
P46109	CRKL	6	29.373
P46379	BAG6	6	9.187
P46439	GSTM5	8	54.128
P46459	NSF	20	32.392
P46527	CDKN1B	4	40.404
P46777	RPL5	4	17.172
P46778	RPL21	3	25
P46779	RPL28	3	23.358
P46781	RPS9	2	9.794
P46782	RPS5	3	29.412
P46783	RPS10	5	37.576
P46821	MAP1B	81	49.838
P46926	GNPDA1	11	61.592
P46937	YAP1	2	6.944
P46939	UTRN	4	1.689
P46940	IQGAP1	27	25.588
P46976	GYG1	6	34.571
P47736	RAP1GAP	6	15.988
P47755	CAPZA2	11	60.839
P47756	CAPZB	14	65.343
P47897	QARS1	4	7.226
P47985	UQCRFS1	4	18.978
P48047	ATP5PO	6	37.559
P48066	SLC6A11	3	6.013
P48147	PREP	22	42.394
P48163	ME1	17	40.734
P48426	PIP4K2A	11	35.468
P48444	ARCN1	6	13.894
P48506	GCLC	12	26.845
P48539	PCP4	3	43.548
P48634	PRRC2A	4	3.338
P48637	GSS	13	43.038
P48643	CCT5	23	63.586
P48681	NES	7	5.305
P48723	HSPA13	6	14.862
P48735	IDH2	13	36.947
P48739	PITPNB	7	37.638
P49006	MARCKSL1	5	52.821
P49069	CAMLG	2	11.149
P49189	ALDH9A1	16	40.891
P49321	NASP	3	4.949
P49327	FASN	48	31.661
P49354	FNTA	10	40.633
P49356	FNTB	3	8.467
P49368	CCT3	20	58.165
P49407	ARRB1	10	45.694
P49418	AMPH	23	57.698
P49419	ALDH7A1	23	58.071
P49441	INPP1	5	19.048
P49458	SRP9	2	25.581
P49588	AARS1	29	46.488
P49589	CARS1	21	34.091
P49591	SARS1	17	43.191
P49593	PPM1F	7	29.956
P49720	PSMB3	5	31.22
P49721	PSMB2	8	61.692
P49748	ACADVL	17	37.099
P49753	ACOT2	13	36.232
P49755	TMED10	3	18.265
P49758	RGS6	4	19.915
P49773	HINT1	7	73.81
P49789	FHIT	4	34.694
P49802	RGS7	7	21.818
P49821	NDUFV1	5	21.767
P49840	GSK3A	7	25.259
P49841	GSK3B	6	27.381
P49902	NT5C2	10	26.916
P49903	SEPHS1	2	11.48
P49915	GMPS	12	31.025
P50135	HNMT	6	29.795
P50148	GNAQ	13	45.404
P50150	GNG4	4	64
P50213	IDH3A	15	44.262
P50395	GDI2	17	63.82
P50416	CPT1A	3	4.657
P50440	GATM	11	40.426
P50453	SERPINB9	7	27.66
P50502	ST13	7	25.203
P50552	VASP	3	10.526
P50570	DNM2	2	10.69
P50579	METAP2	8	26.987
P50583	NUDT2	4	56.463
P50895	BCAM	6	13.535
P50897	PPT1	8	47.059
P50914	RPL14	4	20.93
P50990	CCT8	24	51.642
P50991	CCT4	17	50.464
P50993	ATP1A2	24	43.529
P50995	ANXA11	11	27.921
P51148	RAB5C	9	50.463
P51149	RAB7A	11	58.937
P51151	RAB9A	3	25.871
P51161	FABP6	3	43.75
P51178	PLCD1	15	35.45
P51452	DUSP3	6	45.946
P51553	IDH3G	8	37.15
P51571	SSR4	3	23.121
P51572	BCAP31	5	26.016
P51606	RENBP	2	5.855
P51608	MECP2	2	7.202
P51610	HCFC1	3	2.211
P51648	ALDH3A2	6	16.289
P51649	ALDH5A1	19	56.822
P51659	HSD17B4	17	30.842
P51665	PSMD7	7	33.951
P51674	GPM6A	7	20.863
P51687	SUOX	9	30.092
P51688	SGSH	2	8.765
P51693	APLP1	7	14.615
P51808	DYNLT3	2	43.966
P51858	HDGF	9	50.417
P51888	PRELP	2	6.283
P51991	HNRNPA3	4	14.55
P52209	PGD	18	49.275
P52294	KPNA1	3	7.435
P52306	RAP1GDS1	21	51.236
P52565	ARHGDIA	9	66.176
P52566	ARHGDIB	4	34.826
P52594	AGFG1	4	11.744
P52655	GTF2A1	2	7.447
P52758	RIDA	7	75.182
P52788	SMS	6	28.689
P52815	MRPL12	3	23.232
P52888	THOP1	14	34.253
P52907	CAPZA1	9	65.734
P52943	CRIP2	2	16.827
P53004	BLVRA	6	31.419
P53041	PPP5C	13	34.068
P53365	ARFIP2	5	22.287
P53367	ARFIP1	4	15.282
P53396	ACLY	27	35.876
P53597	SUCLG1	4	19.075
P53602	MVD	4	17
P53677	AP3M2	5	19.139
P53680	AP2S1	5	35.915
P53985	SLC16A1	2	5.8
P53990	IST1	4	16.484
P53992	SEC24C	4	5.576
P53999	SUB1	4	33.858
P54105	CLNS1A	3	24.051
P54136	RARS1	14	25.152
P54284	CACNB3	3	4.339
P54289	CACNA2D1	14	18.132
P54577	YARS1	19	43.182
P54578	USP14	17	51.822
P54652	HSPA2	16	55.399
P54687	BCAT1	7	27.202
P54709	ATP1B3	2	11.828
P54725	RAD23A	5	28.375
P54727	RAD23B	8	30.562
P54750	PDE1A	15	42.804
P54764	EPHA4	10	16.329
P54819	AK2	11	56.067
P54920	NAPA	13	62.712
P55008	AIF1	3	25.85
P55010	EIF5	5	12.993
P55011	SLC12A2	3	3.96
P55036	PSMD4	5	18.037
P55058	PLTP	3	8.114
P55060	CSE1L	8	17.611
P55072	VCP	39	60.298
P55084	HADHB	14	42.405
P55087	AQP4	4	14.861
P55145	MANF	2	14.835
P55196	AFDN	19	16.009
P55209	NAP1L1	6	32.737
P55263	ADK	6	23.204
P55268	LAMB2	7	8.287
P55290	CDH13	7	15.568
P55327	TPD52	7	41.964
P55735	SEC13	3	14.286
P55786	NPEPPS	33	48.749
P55789	GFER	2	28.78
P55809	OXCT1	17	55.385
P55854	SUMO3	2	20.388
P55884	EIF3B	11	22.236
P55957	BID	4	34.359
P56134	ATP5MF	2	25.532
P56192	MARS1	3	3.889
P56199	ITGA1	2	4.326
P56211	ARPP19	2	37.5
P56537	EIF6	5	40.816
P58546	MTPN	2	30.508
P59768	GNG2	3	45.07
P59998	ARPC4	4	34.524
P60033	CD81	3	25
P60174	TPI1	19	84.739
P60201	PLP1	4	17.329
P60228	EIF3E	10	31.91
P60520	GABARAPL2	5	47.009
P60660	MYL6	6	41.06
P60709	ACTB	25	75.2
P60866	RPS20	2	19.328
P60880	SNAP25	19	68.447
P60891	PRPS1	11	54.717
P60900	PSMA6	8	41.057
P60953	CDC42	8	42.932
P60981	DSTN	7	48.485
P60983	GMFB	9	46.479
P61006	RAB8A	2	24.155
P61011	SRP54	5	13.294
P61018	RAB4B	7	53.991
P61019	RAB2A	10	57.547
P61020	RAB5B	5	50.698
P61026	RAB10	4	32.5
P61077	UBE2D3	2	19.728
P61081	UBE2M	8	58.47
P61086	UBE2K	9	55.5
P61088	UBE2N	5	48.684
P61106	RAB14	10	70.698
P61158	ACTR3	17	53.349
P61160	ACTR2	11	42.132
P61163	ACTR1A	12	44.149
P61201	COPS2	14	41.535
P61204	ARF3	11	55.801
P61221	ABCE1	4	9.015
P61224	RAP1B	5	40.761
P61225	RAP2B	3	43.716
P61247	RPS3A	5	21.97
P61254	RPL26	2	11.724
P61266	STX1B	19	59.028
P61289	PSME3	4	29.134
P61313	RPL15	3	17.157
P61328	FGF12	4	26.749
P61353	RPL27	2	23.529
P61421	ATP6V0D1	7	38.177
P61457	PCBD1	5	66.346
P61586	RHOA	6	35.751
P61601	NCALD	9	62.694
P61604	HSPE1	5	51.961
P61758	VBP1	8	38.579
P61764	STXBP1	35	66.835
P61769	B2M	3	35.294
P61923	COPZ1	2	19.209
P61925	PKIA	2	47.368
P61960	UFM1	2	50.588
P61966	AP1S1	2	22.152
P61970	NUTF2	3	44.882
P61978	HNRNPK	17	45.572
P61981	YWHAG	9	65.992
P62072	TIMM10	2	15.556
P62081	RPS7	6	43.299
P62140	PPP1CB	11	42.508
P62166	NCS1	8	60.526
P62191	PSMC1	10	35.682
P62195	PSMC5	8	26.601
P62241	RPS8	5	28.846
P62244	RPS15A	3	33.077
P62249	RPS16	2	14.384
P62256	UBE2H	2	16.393
P62258	YWHAE	21	80.392
P62263	RPS14	3	27.815
P62266	RPS23	3	23.077
P62269	RPS18	4	21.711
P62277	RPS13	2	17.881
P62280	RPS11	3	17.089
P62306	SNRPF	2	24.419
P62318	SNRPD3	3	31.746
P62328	TMSB4X	2	54.545
P62333	PSMC6	9	33.162
P62424	RPL7A	5	22.932
P62491	RAB11A	8	38.889
P62495	ETF1	6	18.764
P62701	RPS4X	7	30.418
P62745	RHOB	2	20.408
P62750	RPL23A	5	29.487
P62753	RPS6	4	14.859
P62760	VSNL1	13	64.921
P62805	H4C1	2	21.359
P62820	RAB1A	9	59.512
P62826	RAN	5	27.778
P62829	RPL23	2	25
P62841	RPS15	3	40
P62847	RPS24	3	28.571
P62851	RPS25	2	15.2
P62857	RPS28	3	34.783
P62873	GNB1	12	57.941
P62877	RBX1	3	30.556
P62879	GNB2	6	54.118
P62906	RPL10A	5	35.945
P62913	RPL11	2	20.225
P62937	PPIA	11	65.455
P62942	FKBP1A	7	76.852
P62993	GRB2	7	47.465
P63000	RAC1	4	26.042
P63010	AP2B1	34	51.121
P63027	VAMP2	6	64.655
P63092	GNAS	7	31.98
P63096	GNAI1	7	43.503
P63098	PPP3R1	8	58.235
P63104	YWHAZ	19	75.51
P63151	PPP2R2A	12	38.031
P63172	DYNLT1	2	30.088
P63208	SKP1	10	73.62
P63220	RPS21	3	39.759
P63241	EIF5A	5	42.857
P63244	RACK1	6	29.338
P63279	UBE2I	3	30.38
P67775	PPP2CA	13	68.285
P67809	YBX1	6	30.864
P67870	CSNK2B	4	26.977
P67936	TPM4	9	39.919
P68032	ACTC1	7	54.377
P68036	UBE2L3	6	51.948
P68104	EEF1A1	6	41.342
P68366	TUBA4A	7	64.732
P68371	TUBB4B	9	72.36
P68400	CSNK2A1	8	27.366
P68402	PAFAH1B2	8	70.306
P68871	HBB	24	100
P69849	NOMO3	3	4.337
P69892	HBG2	5	51.02
P69905	HBA1	20	97.887
P78310	CXADR	2	6.301
P78318	IGBP1	5	20.944
P78324	SIRPA	12	39.881
P78333	GPC5	4	13.986
P78352	DLG4	19	41.16
P78356	PIP4K2B	3	17.067
P78357	CNTNAP1	19	22.905
P78362	SRPK2	8	15.552
P78371	CCT2	21	60.374
P78417	GSTO1	9	43.154
P78527	PRKDC	12	4.893
P78559	MAP1A	76	42.347
P80303	NUCB2	8	24.048
P80404	ABAT	23	62.8
P80723	BASP1	13	67.401
P82650	MRPS22	2	6.944
P82909	MRPS36	3	44.66
P82933	MRPS9	4	12.626
P82970	HMGN5	4	17.376
P82979	SARNP	2	13.81
P83111	LACTB	6	14.26
P83731	RPL24	3	20.382
P83916	CBX1	3	24.324
P84074	HPCA	2	44.56
P84085	ARF5	4	53.889
P84090	ERH	4	68.269
P84095	RHOG	3	31.414
P84098	RPL19	2	12.755
P84103	SRSF3	2	12.805
P84157	MXRA7	3	22.059
P85037	FOXK1	2	7.094
P99999	CYCS	4	40.952
Q00013	MPP1	3	9.013
Q00059	TFAM	5	17.48
Q00169	PITPNA	10	47.778
Q00325	SLC25A3	6	16.575
Q00577	PURA	5	27.329
Q00610	CLTC	87	65.493
Q00688	FKBP3	7	41.071
Q00765	REEP5	4	19.577
Q00796	SORD	8	36.975
Q01064	PDE1B	3	11.007
Q01082	SPTBN1	140	70.262
Q01105	SET	8	43.793
Q01130	SRSF2	3	15.385
Q01432	AMPD3	6	11.473
Q01433	AMPD2	9	13.766
Q01469	FABP5	7	60.741
Q01484	ANK2	91	36.846
Q01518	CAP1	20	54.947
Q01581	HMGCS1	6	15.577
Q01658	DR1	2	21.023
Q01813	PFKP	15	33.673
Q01814	ATP2B2	22	37.329
Q01844	EWSR1	3	7.622
Q01968	OCRL	3	5.327
Q01995	TAGLN	7	33.333
Q02083	NAAA	2	6.964
Q02108	GUCY1A1	4	7.536
Q02153	GUCY1B1	10	21.163
Q02156	PRKCE	4	8.141
Q02218	OGDH	21	34.409
Q02246	CNTN2	14	20.288
Q02252	ALDH6A1	21	59.626
Q02338	BDH1	6	21.283
Q02750	MAP2K1	11	46.31
Q02790	FKBP4	16	40.741
Q02818	NUCB1	18	51.41
Q02878	RPL6	6	18.056
Q02880	TOP2B	4	3.752
Q02952	AKAP12	51	44.557
Q02978	SLC25A11	6	26.752
Q03001	DST	67	13.038
Q03154	ACY1	10	37.745
Q03252	LMNB2	6	11.613
Q04323	UBXN1	4	24.579
Q04446	GBE1	2	6.268
Q04609	FOLH1	8	15.6
Q04637	EIF4G1	14	11.757
Q04760	GLO1	8	58.152
Q04837	SSBP1	4	38.514
Q04917	YWHAH	10	54.472
Q05086	UBE3A	7	11.543
Q05193	DNM1	24	37.847
Q05329	GAD2	4	10.427
Q05397	PTK2	10	11.597
Q05639	EEF1A2	13	49.244
Q05682	CALD1	9	13.367
Q06124	PTPN11	25	56.492
Q06136	KDSR	2	8.133
Q06203	PPAT	8	24.565
Q06210	GFPT1	5	10.3
Q06323	PSME1	12	54.217
Q06481	APLP2	5	8.781
Q06787	FMR1	2	4.272
Q06830	PRDX1	14	78.392
Q07020	RPL18	4	25.532
Q07021	C1QBP	8	52.482
Q07065	CKAP4	5	12.957
Q07157	TJP1	8	7.037
Q07666	KHDRBS1	5	11.964
Q07812	BAX	3	22.917
Q07866	KLC1	17	35.602
Q07954	LRP1	35	11.378
Q07955	SRSF1	3	14.919
Q07960	ARHGAP1	12	45.103
Q08174	PCDH1	12	20.283
Q08209	PPP3CA	22	58.157
Q08211	DHX9	7	8.583
Q08257	CRYZ	13	57.143
Q08378	GOLGA3	9	9.146
Q08380	LGALS3BP	9	23.077
Q08495	DMTN	14	48.395
Q08623	PUDP	3	20.614
Q08722	CD47	3	9.907
Q08AD1	CAMSAP2	4	4.03
Q08AM6	VAC14	7	16.113
Q09028	RBBP4	5	28.235
Q09666	AHNAK	128	42.53
Q0VDG4	SCRN3	6	19.34
Q10567	AP1B1	16	41.307
Q10713	PMPCA	11	32.762
Q12756	KIF1A	8	6.805
Q12765	SCRN1	15	48.792
Q12768	WASHC5	3	3.192
Q12792	TWF1	9	35.714
Q12797	ASPH	8	16.359
Q12805	EFEMP1	2	5.882
Q12860	CNTN1	30	42.338
Q12874	SF3A3	3	12.375
Q12888	TP53BP1	5	4.868
Q12904	AIMP1	4	20.833
Q12905	ILF2	9	38.718
Q12906	ILF3	19	28.747
Q12907	LMAN2	3	16.011
Q12926	ELAVL2	4	13.928
Q12931	TRAP1	16	35.511
Q12955	ANK3	14	6.443
Q12959	DLG1	13	30.642
Q12965	MYO1E	3	3.971
Q12980	NPRL3	2	8.963
Q12996	CSTF3	5	12.273
Q13011	ECH1	9	47.256
Q13033	STRN3	4	8.783
Q13049	TRIM32	2	3.828
Q13057	COASY	3	11.348
Q13098	GPS1	8	26.884
Q13107	USP4	2	3.842
Q13126	MTAP	7	32.862
Q13153	PAK1	19	57.431
Q13162	PRDX4	6	34.317
Q13177	PAK2	11	50.954
Q13200	PSMD2	16	27.203
Q13228	SELENBP1	28	76.271
Q13283	G3BP1	3	9.442
Q13303	KCNAB2	2	8.447
Q13310	PABPC4	5	21.739
Q13332	PTPRS	6	8.881
Q13347	EIF3I	5	19.692
Q13362	PPP2R5C	5	14.695
Q13363	CTBP1	7	27.045
Q13367	AP3B2	19	24.122
Q13405	MRPL49	2	15.663
Q13409	DYNC1I2	11	31.818
Q13423	NNT	9	12.615
Q13424	SNTA1	6	28.317
Q13435	SF3B2	6	11.844
Q13442	PDAP1	6	34.807
Q13449	LSAMP	7	28.698
Q13451	FKBP5	5	17.068
Q13492	PICALM	8	20.399
Q13496	MTM1	5	17.579
Q13501	SQSTM1	2	12.955
Q13505	MTX1	5	15.88
Q13509	TUBB3	10	59.333
Q13510	ASAH1	11	36.456
Q13522	PPP1R1A	2	12.865
Q13526	PIN1	3	20.859
Q13554	CAMK2B	5	21.471
Q13555	CAMK2G	6	25.627
Q13557	CAMK2D	5	27.455
Q13561	DCTN2	15	52.369
Q13564	NAE1	14	40.449
Q13572	ITPK1	4	19.324
Q13586	STIM1	5	11.679
Q13596	SNX1	8	21.839
Q13613	MTMR1	2	4.511
Q13614	MTMR2	5	14.463
Q13616	CUL1	13	22.552
Q13617	CUL2	15	27.919
Q13618	CUL3	23	38.542
Q13619	CUL4A	6	14.097
Q13620	CUL4B	14	18.182
Q13630	GFUS	4	18.692
Q13636	RAB31	2	12.887
Q13642	FHL1	5	17.647
Q13683	ITGA7	4	5.25
Q13724	MOGS	2	3.584
Q13740	ALCAM	9	25.901
Q13813	SPTAN1	167	69.094
Q13825	AUH	8	28.319
Q13838	DDX39B	7	20.794
Q13867	BLMH	8	30.769
Q13884	SNTB1	7	20.632
Q13885	TUBB2A	29	68.989
Q13907	IDI1	3	20.705
Q13938	CAPS	7	22.545
Q13976	PRKG1	5	9.24
Q14008	CKAP5	31	21.949
Q14011	CIRBP	3	20.93
Q14012	CAMK1	2	7.838
Q14019	COTL1	6	54.93
Q14103	HNRNPD	4	12.676
Q14108	SCARB2	6	25.105
Q14118	DAG1	8	10.838
Q14123	PDE1C	4	10.578
Q14139	UBE4A	2	2.439
Q14141	SEPTIN6	10	63.134
Q14152	EIF3A	18	18.017
Q14155	ARHGEF7	3	5.853
Q14157	UBAP2L	3	4.784
Q14183	DOC2A	4	16.25
Q14185	DOCK1	3	2.198
Q14194	CRMP1	22	63.636
Q14195	DPYSL3	23	78.07
Q14203	DCTN1	42	44.288
Q14204	DYNC1H1	121	37.688
Q14232	EIF2B1	4	26.557
Q14240	EIF4A2	14	47.666
Q14244	MAP7	3	4.406
Q14247	CTTN	14	32
Q14254	FLOT2	11	32.243
Q14257	RCN2	8	39.748
Q14289	PTK2B	6	8.523
Q14315	FLNC	16	12.44
Q14344	GNA13	7	23.077
Q14353	GAMT	5	44.068
Q14376	GALE	4	17.241
Q14416	GRM2	2	3.67
Q14444	CAPRIN1	7	16.784
Q14515	SPARCL1	5	12.651
Q14558	PRPSAP1	15	57.303
Q14571	ITPR2	2	1.074
Q14624	ITIH4	9	12.366
Q14642	INPP5A	5	15.777
Q14643	ITPR1	5	2.647
Q14677	CLINT1	6	13.92
Q14696	MESD	4	21.795
Q14697	GANAB	27	43.75
Q14764	MVP	21	37.85
Q14832	GRM3	2	3.413
Q14847	LASP1	9	43.295
Q14894	CRYM	11	56.051
Q14914	PTGR1	9	43.769
Q14974	KPNB1	17	29.909
Q14980	NUMA1	11	8.983
Q14982	OPCML	4	17.101
Q14CX7	NAA25	6	7.716
Q14CZ8	HEPACAM	8	26.202
Q15008	PSMD6	8	24.422
Q15018	ABRAXAS2	5	13.494
Q15019	SEPTIN2	16	61.773
Q15020	SART3	2	3.115
Q15041	ARL6IP1	2	18.719
Q15046	KARS1	5	10.218
Q15049	MLC1	2	8.753
Q15056	EIF4H	3	16.532
Q15057	ACAP2	3	6.427
Q15067	ACOX1	6	15.909
Q15075	EEA1	47	40.468
Q15084	PDIA6	8	27.273
Q15102	PAFAH1B3	5	42.424
Q15111	PLCL1	9	12.237
Q15119	PDK2	6	23.833
Q15120	PDK3	4	16.995
Q15121	PEA15	9	72.308
Q15147	PLCB4	3	3.574
Q15149	PLEC	154	40.82
Q15165	PON2	8	42.938
Q15172	PPP2R5A	6	16.667
Q15181	PPA1	10	48.789
Q15185	PTGES3	4	35.625
Q15223	NECTIN1	4	10.251
Q15257	PTPA	12	52.514
Q15276	RABEP1	17	27.03
Q15286	RAB35	3	33.831
Q15293	RCN1	7	30.211
Q15311	RALBP1	3	6.107
Q15334	LLGL1	4	5.075
Q15349	RPS6KA2	2	5.457
Q15365	PCBP1	5	30.337
Q15366	PCBP2	6	25.205
Q15369	ELOC	4	49.107
Q15393	SF3B3	4	6.574
Q15404	RSU1	4	37.545
Q15417	CNN3	8	38.906
Q15424	SAFB	7	14.208
Q15427	SF3B4	2	8.726
Q15428	SF3A2	2	6.034
Q15435	PPP1R7	17	69.722
Q15436	SEC23A	3	5.752
Q15437	SEC23B	2	5.867
Q15438	CYTH1	5	20.352
Q15459	SF3A1	3	6.431
Q15493	RGN	10	42.14
Q15555	MAPRE2	6	39.45
Q15582	TGFBI	4	10.395
Q15599	SLC9A3R2	5	23.145
Q15631	TSN	10	62.281
Q15691	MAPRE1	7	42.537
Q15700	DLG2	20	34.943
Q15714	TSC22D1	5	5.592
Q15717	ELAVL1	4	16.258
Q15738	NSDHL	2	10.724
Q15746	MYLK	8	4.963
Q15785	TOMM34	2	11.327
Q15811	ITSN1	13	9.994
Q15813	TBCE	12	31.879
Q15814	TBCC	3	13.584
Q15818	NPTX1	8	23.148
Q15819	UBE2V2	6	51.034
Q15843	NEDD8	3	34.568
Q15847	ADIRF	2	59.211
Q15904	ATP6AP1	2	7.234
Q15942	ZYX	2	7.168
Q16134	ETFDH	7	14.425
Q16143	SNCB	3	29.851
Q16181	SEPTIN7	17	44.851
Q16204	CCDC6	7	20.042
Q16222	UAP1	3	8.046
Q16352	INA	12	38.076
Q16401	PSMD5	3	8.73
Q16531	DDB1	23	25.702
Q16537	PPP2R5E	8	28.266
Q16543	CDC37	10	34.392
Q16555	DPYSL2	37	83.566
Q16563	SYPL1	2	13.9
Q16566	CAMK4	2	5.285
Q16568	CARTPT	2	22.414
Q16595	FXN	5	34.762
Q16620	NTRK2	2	5.231
Q16623	STX1A	16	61.806
Q16630	CPSF6	3	9.982
Q16643	DBN1	16	32.049
Q16653	MOG	8	31.174
Q16658	FSCN1	22	57.606
Q16698	DECR1	10	36.418
Q16718	NDUFA5	4	57.759
Q16720	ATP2B3	12	27.131
Q16740	CLPP	4	19.134
Q16762	TST	7	46.801
Q16773	KYAT1	7	26.066
Q16775	HAGH	10	48.701
Q16795	NDUFA9	6	19.894
Q16798	ME3	16	48.841
Q16799	RTN1	20	46.005
Q16836	HADH	9	57.643
Q16849	PTPRN	2	2.86
Q16851	UGP2	23	57.087
Q16864	ATP6V1F	7	79.832
Q16881	TXNRD1	11	30.971
Q16890	TPD52L1	4	24.51
Q16891	IMMT	8	16.755
Q1KMD3	HNRNPUL2	4	8.434
Q24JP5	TMEM132A	2	3.03
Q27J81	INF2	2	3.363
Q2M2I8	AAK1	13	19.979
Q2M389	WASHC4	5	5.882
Q2TAA2	IAH1	4	22.984
Q32MZ4	LRRFIP1	3	4.703
Q32NB8	PGS1	2	5.216
Q3KQU3	MAP7D1	4	8.561
Q3KQV9	UAP1L1	3	8.284
Q3LXA3	TKFC	9	30.261
Q3MHD2	LSM12	2	18.974
Q3SXM5	HSDL1	2	6.364
Q3YEC7	RABL6	6	14.815
Q3ZCQ8	TIMM50	3	12.465
Q3ZCW2	LGALSL	4	31.395
Q4G0F5	VPS26B	7	24.702
Q4G0N4	NADK2	13	40.724
Q4J6C6	PREPL	15	27.648
Q4V328	GRIPAP1	4	7.134
Q4VC31	CCDC58	2	22.222
Q52LD8	RFTN2	3	12.176
Q52LJ0	FAM98B	3	9.931
Q53FT3	HIKESHI	3	35.025
Q53GG5	PDLIM3	2	9.066
Q53GQ0	HSD17B12	2	9.615
Q53GS9	USP39	3	8.142
Q53H12	AGK	4	15.877
Q53H82	LACTB2	3	15.972
Q53HC9	EIPR1	3	11.886
Q562R1	ACTBL2	5	35.106
Q567U6	CCDC93	2	3.645
Q59EK9	RUNDC3A	3	12.332
Q5EBL4	RILPL1	4	14.64
Q5FWE3	PRRT3	2	5.301
Q5H9L2	TCEAL5	6	38.35
Q5JRX3	PITRM1	15	22.083
Q5JSH3	WDR44	27	41.073
Q5JTJ3	COA6	2	20
Q5M775	SPECC1	4	4.682
Q5MNZ6	WDR45B	3	12.791
Q5R372	RABGAP1L	2	2.822
Q5R3F8	ELFN2	2	3.537
Q5R3I4	TTC38	2	5.757
Q5SRE7	PHYHD1	6	33.333
Q5SSJ5	HP1BP3	4	10.488
Q5SW79	CEP170	9	9.407
Q5T013	HYI	5	24.549
Q5T0D9	TPRG1L	4	30.147
Q5T1M5	FKBP15	3	4.02
Q5T2E6	ARMH3	5	10.595
Q5T440	IBA57	2	11.517
Q5T447	HECTD3	4	8.014
Q5T4S7	UBR4	7	2.007
Q5T5C0	STXBP5	2	2.867
Q5T5P2	KIAA1217	3	2.11
Q5T6V5	C9orf64	3	19.355
Q5T848	GPR158	4	5.35
Q5TC12	ATPAF1	3	14.329
Q5TC84	OGFRL1	3	7.761
Q5TCQ9	MAGI3	5	6.212
Q5TDH0	DDI2	3	11.779
Q5TEU4	NDUFAF5	3	13.623
Q5TF21	SOGA3	14	16.895
Q5TFE4	NT5DC1	6	18.901
Q5U5X0	LYRM7	2	29.808
Q5VU97	CACHD1	3	3.297
Q5VUM1	SDHAF4	2	19.444
Q5VW32	BROX	2	9.489
Q5VW36	FOCAD	3	2.221
Q5VWZ2	LYPLAL1	2	12.658
Q5VYK3	ECPAS	3	2.168
Q5VZK9	CARMIL1	3	2.918
Q63HM9	PLCXD3	5	22.118
Q641Q2	WASHC2A	13	16.704
Q66K74	MAP1S	4	8.121
Q66LE6	PPP2R2D	2	19.868
Q674X7	KAZN	2	2.452
Q684P5	RAP1GAP2	4	11.507
Q68D91	MBLAC2	6	29.032
Q68DU8	KCTD16	2	4.907
Q69YW2	STUM	2	21.277
Q6BCY4	CYB5R2	8	52.174
Q6DD88	ATL3	3	8.133
Q6DKK2	TTC19	2	7.105
Q6DN90	IQSEC1	3	4.258
Q6F5E8	CARMIL2	10	10.732
Q6GQQ9	OTUD7B	2	3.321
Q6H8Q1	ABLIM2	4	13.257
Q6IAA8	LAMTOR1	3	29.814
Q6IBS0	TWF2	12	49.857
Q6ICL3	TANGO2	7	40.217
Q6IQ20	NAPEPLD	3	10.687
Q6IQ22	RAB12	3	22.951
Q6JBY9	RCSD1	2	7.933
Q6KCM7	SLC25A25	2	7.249
Q6L8Q7	PDE12	6	14.943
Q6NV74	CRACDL	7	14.761
Q6NVY1	HIBCH	11	37.306
Q6NZI2	CAVIN1	2	8.974
Q6P1N9	TATDN1	7	28.283
Q6P1X6	C8orf82	2	12.037
Q6P3W7	SCYL2	5	8.719
Q6P587	FAHD1	6	50.893
Q6PCE3	PGM2L1	19	43.891
Q6PI48	DARS2	3	11.008
Q6PI78	TMEM65	4	16.667
Q6PIU2	NCEH1	8	29.167
Q6PKG0	LARP1	2	3.832
Q6PUV4	CPLX2	4	47.015
Q6SZW1	SARM1	3	5.525
Q6UUV9	CRTC1	3	9.148
Q6UW68	TMEM205	2	15.873
Q6UWE0	LRSAM1	3	7.054
Q6UWP2	DHRS11	4	16.923
Q6UWR7	ENPP6	8	22.955
Q6UX71	PLXDC2	3	6.238
Q6UXD5	SEZ6L2	4	8.022
Q6UXK2	ISLR2	2	4.564
Q6UXP7	FAM151B	2	11.594
Q6UXV4	APOOL	2	10.821
Q6VY07	PACS1	11	16.096
Q6XQN6	NAPRT	6	22.305
Q6Y288	B3GLCT	4	11.446
Q6YHK3	CD109	4	4.291
Q6YN16	HSDL2	11	40.191
Q6YP21	KYAT3	5	16.079
Q6ZMI0	PPP1R21	9	17.179
Q6ZVK8	NUDT18	2	8.669
Q6ZVL6	KIAA1549L	2	2.542
Q6ZVM7	TOM1L2	12	37.87
Q6ZWB6	KCTD8	2	4.863
Q709C8	VPS13C	23	8.313
Q71U36	TUBA1A	31	73.614
Q765P7	MTSS2	7	17.938
Q7KZF4	SND1	9	15.165
Q7L099	RUFY3	8	20.896
Q7L0J3	SV2A	10	17.385
Q7L1I2	SV2B	7	21.376
Q7L1V2	MON1B	2	8.41
Q7L266	ASRGL1	9	51.948
Q7L2H7	EIF3M	8	29.947
Q7L576	CYFIP1	11	26.177
Q7L592	NDUFAF7	3	12.245
Q7L5N1	COPS6	6	31.804
Q7L9L4	MOB1B	4	22.222
Q7RTP6	MICAL3	2	1.798
Q7Z2D5	PLPPR4	2	3.408
Q7Z2K8	GPRIN1	9	15.972
Q7Z3B1	NEGR1	4	17.514
Q7Z3D6	DGLUCY	12	30.682
Q7Z3U7	MON2	4	2.388
Q7Z434	MAVS	2	5
Q7Z460	CLASP1	9	10.533
Q7Z4H3	HDDC2	8	52.941
Q7Z4H8	POGLUT3	2	4.142
Q7Z4S6	KIF21A	13	13.202
Q7Z4V5	HDGFL2	2	6.557
Q7Z4W1	DCXR	7	45.902
Q7Z589	EMSY	2	2.95
Q7Z6G3	NECAB2	14	58.549
Q7Z6G8	ANKS1B	2	1.522
Q7Z6L0	PRRT2	8	43.824
Q7Z6Z7	HUWE1	25	10.265
Q7Z739	YTHDF3	2	4.615
Q7Z7A4	PXK	4	10.208
Q7Z7L7	ZER1	5	8.094
Q86TI2	DPP9	4	7.764
Q86TU7	SETD3	5	11.111
Q86TV6	TTC7B	3	6.05
Q86U28	ISCA2	3	24.026
Q86UE4	MTDH	12	25.945
Q86UL8	MAGI2	3	3.368
Q86UN3	RTN4RL2	3	8.095
Q86UP2	KTN1	33	32.277
Q86UR5	RIMS1	4	2.778
Q86UX6	STK32C	2	7.407
Q86UY8	NT5DC3	13	35.584
Q86V81	ALYREF	4	25.292
Q86V88	MDP1	2	24.432
Q86VP3	PACS2	3	4.049
Q86VP6	CAND1	34	42.276
Q86VS8	HOOK3	9	19.916
Q86VX9	MON1A	2	4.448
Q86WG3	ATCAY	5	24.528
Q86WR0	CCDC25	3	18.269
Q86WU2	LDHD	3	13.807
Q86X55	CARM1	3	6.579
Q86X76	NIT1	5	19.878
Q86X83	COMMD2	3	33.668
Q86XE3	MICU3	2	3.962
Q86Y82	STX12	6	38.768
Q86YM7	HOMER1	12	42.09
Q8IV08	PLD3	3	6.735
Q8IVD9	NUDCD3	8	35.18
Q8IVF2	AHNAK2	34	16.739
Q8IVF5	TIAM2	6	4.938
Q8IVS2	MCAT	3	12.308
Q8IW45	NAXD	15	59.366
Q8IWA5	SLC44A2	3	6.657
Q8IWB7	WDFY1	4	14.39
Q8IWT6	LRRC8A	5	6.42
Q8IWW8	ADHFE1	6	22.484
Q8IX12	CCAR1	4	5.826
Q8IXJ6	SIRT2	18	49.871
Q8IXS6	PALM2	4	13.984
Q8IXS8	FAM126B	4	10.189
Q8IY17	PNPLA6	2	1.818
Q8IYI6	EXOC8	2	3.586
Q8IYQ7	THNSL1	2	4.441
Q8IZ83	ALDH16A1	4	6.359
Q8IZP0	ABI1	8	27.362
Q8IZS8	CACNA2D3	4	6.508
Q8IZU2	WDR17	4	4.766
Q8N0W3	FCSK	2	3.967
Q8N0X4	CLYBL	6	26.176
Q8N0X7	SPART	7	16.967
Q8N111	CEND1	2	21.477
Q8N126	CADM3	11	40.201
Q8N163	CCAR2	6	9.967
Q8N183	NDUFAF2	2	17.16
Q8N1G4	LRRC47	11	28.988
Q8N2K0	ABHD12	4	17.588
Q8N335	GPD1L	8	33.618
Q8N3F0	MTURN	3	19.847
Q8N3J6	CADM2	6	20.92
Q8N3V7	SYNPO	7	12.487
Q8N461	FBXL16	5	11.273
Q8N465	D2HGDH	5	16.123
Q8N4C8	MINK1	6	6.907
Q8N4P3	HDDC3	6	62.011
Q8N4Q1	CHCHD4	2	25.352
Q8N4T8	CBR4	4	28.27
Q8N568	DCLK2	8	15.013
Q8N573	OXR1	38	61.213
Q8N5M1	ATPAF2	2	12.803
Q8N5M4	TTC9C	2	16.959
Q8N5S9	CAMKK1	2	4.554
Q8N608	DPP10	9	14.95
Q8N668	COMMD1	2	16.316
Q8N684	CPSF7	2	8.493
Q8N6N7	ACBD7	3	53.409
Q8N7J2	AMER2	6	12.817
Q8N8N7	PTGR2	9	40.171
Q8N8S7	ENAH	8	16.92
Q8N987	NECAB1	5	19.658
Q8N9F7	GDPD1	2	10.191
Q8N9N7	LRRC57	4	18.828
Q8N9R8	SCAI	8	15.677
Q8NB37	GATD1	5	39.091
Q8NBF2	NHLRC2	5	10.331
Q8NBF6	AVL9	3	5.556
Q8NBJ7	SUMF2	5	20.93
Q8NBM8	PCYOX1L	2	4.453
Q8NBS9	TXNDC5	3	12.5
Q8NBX0	SCCPDH	8	32.634
Q8NC51	SERBP1	7	27.451
Q8NC96	NECAP1	6	36
Q8NCA5	FAM98A	2	5.598
Q8NCB2	CAMKV	8	34.93
Q8NCW5	NAXE	7	37.847
Q8ND76	CCNY	4	17.889
Q8NDA8	MROH1	3	2.377
Q8NDH3	NPEPL1	5	14.914
Q8NE71	ABCF1	4	8.284
Q8NEL9	DDHD1	3	4.222
Q8NEU8	APPL2	6	14.759
Q8NEZ5	FBXO22	2	8.189
Q8NF91	SYNE1	9	1.285
Q8NFF5	FLAD1	4	11.244
Q8NFH8	REPS2	3	7.121
Q8NFP9	NBEA	3	1.154
Q8NFW8	CMAS	6	23.502
Q8NFZ4	NLGN2	7	13.174
Q8NFZ8	CADM4	4	14.948
Q8NHG7	SVIP	3	38.961
Q8NHP6	MOSPD2	4	9.846
Q8NHP8	PLBD2	3	7.81
Q8NI08	NCOA7	17	27.919
Q8NI22	MCFD2	2	40.411
Q8TAC9	SCAMP5	2	15.319
Q8TAE6	PPP1R14C	2	24.242
Q8TAE8	GADD45GIP1	2	11.712
Q8TAF3	WDR48	5	10.487
Q8TAM6	ERMN	11	51.408
Q8TAQ2	SMARCC2	5	7.496
Q8TAT6	NPLOC4	8	16.447
Q8TB22	SPATA20	3	6.489
Q8TB36	GDAP1	8	40.782
Q8TB96	ITFG1	4	9.15
[truncated: 778 more rows]

## Sheet: S1b. Identified Proteins
						PD								NPD
Protein Ids	Protein Names	Genes	First Protein Description	Unique Peptides	Protein Sequence Coverage (%)	11	12	13	14	15	16	17	18	29	30	31	32	33	34	35	36
P01023	A2MG_HUMAN	A2M	Alpha-2-macroglobulin	30	29.24	164909	91309.2	146788	100147	98433.3	80348.1	201347	103728	120921	224155	291994	118848	88954.5	209952	143960	135952
Q2M2I8	AAK1_HUMAN	AAK1	AP2-associated protein kinase 1	7	10.718	33188	38265.9	29785.3	28854.8	12233	33668.1	26006.8	16543.2	6968.07	35304.7	17293.4	10990.3	31230.3	12070	22738.8	22056.1
P49588	SYAC_HUMAN	AARS1	Alanine--tRNA ligase, cytoplasmic	18	24.69	161426	155467	127731	105190	44483	162787	71748.6	48763.1	58994.5	52545.1	29017.1	91832.9	122362	30033.4	129390	28112.3
Q9NRN7	ADPPT_HUMAN	AASDHPPT	L-aminoadipate-semialdehyde dehydrogenase-phosphopantetheinyl transferase	7	28.155	38641.6	37167.9	24558.4	64154.2	22652.6	27041.5	47996.9	33479.9	13945.7	38763.4	39907	34249.5	40295.2	41441.6	57398.1	24257.6
Q9UDR5	AASS_HUMAN	AASS	Alpha-aminoadipic semialdehyde synthase, mitochondrial	2	4.104	2889.1	936429	2045.7	4012.01	2819.03	1484.86	4161.07		644169	2549.06	4597.07	2639.82	1670.03	2121.3	3504.92	2214.07
P80404	GABT_HUMAN	ABAT	4-aminobutyrate aminotransferase, mitochondrial	15	41.4	281011	260606	302252	280948	238137	244337	258576	269191	202747	379765	575972	579553	215990	415214	245006	306097
P61221	ABCE1_HUMAN	ABCE1	ATP-binding cassette sub-family E member 1	2	4.508	14101.6	10839	12362.9	11010.3	4625.5	10717	12475.3	10516.9	9669.39	14932.8	9041.85	6324.35	8812.78	5978.43	12296	9568.36
Q8NE71	ABCF1_HUMAN	ABCF1	ATP-binding cassette sub-family F member 1	2	3.669	7035.03	10031.2	2364.61	13624.4	2828.26	9948.24	15495.7			5432.25	8784.54		13118.5	15756.9	10283.7	5304.71
Q9NUJ1	ABHDA_HUMAN	ABHD10	Palmitoyl-protein thioesterase ABHD10, mitochondrial	9	35.948	48236.6	55340.2	65966.9	47142.7	90938.1	53221.8	59339.4	74694.6	73004.3	75260.7	59031.1	55095.4	52474.8	39247.7	48254	79379.1
Q8N2K0	ABD12_HUMAN	ABHD12	Lysophosphatidylserine lipase ABHD12	2	10.804	3117.73	5689.07	2630.74	2998.1		4270.09	5910.14		3493.48	2928.46			6397.3	1692.15	5409.51	1144.67
Q96IU4	ABHEB_HUMAN	ABHD14B	Protein ABHD14B	4	26.667	12326.6	14366	8075.68	10092.7	13779.5	9405.43	8117.64	6628.58	10894.8	10248.6	21297.6	19152.8	5930.63	29357.3	13166	4188.21
Q8IZP0	ABI1_HUMAN	ABI1	Abl interactor 1	4	16.142	22169.4	17959.7	24732.9	9169.72	15457	17417.4	9496.28	24897.1	8976.14	18779.4	8520.88	18207	19417.1	11575.9	8321.08	18658.6
Q9NYB9	ABI2_HUMAN	ABI2	Abl interactor 2	6	15.595	43805.7	53805	86512.3	89320.1	97361	54972	46442	83948.6	54836.8	71971.5	92544.6	42963.4	37806.3	67515.9	78286	54810.7
O14639	ABLM1_HUMAN	ABLIM1	Actin-binding LIM protein 1	2	2.571	16234.8	11266.2	13972.4	3104.18	11498.7	19183.1	2880.73	4424.36	10381.7	1639.67			10501.5		4064.03	7128.6
Q6H8Q1	ABLM2_HUMAN	ABLIM2	Actin-binding LIM protein 2	3	9.329	7406.74	9915.26	9764.56	11416.9		8000.21	7356.46			5695.97	8019.21	5822.04	8066.6	3552.89	9407.13	5702.11
Q9P1F3	ABRAL_HUMAN	ABRACL	Costars family protein ABRACL	3	46.914	3945.23	3573.53	3355.38	2510.26	23359	3179.21	1865.23		1346.3	5715.25	5667.8	5334.66	3703.01	4306.94	3053.27	5010.88
Q15018	ABRX2_HUMAN	ABRAXAS2	BRISC complex subunit Abraxas 2	4	11.084	15234.7	13254.9	16256.4	7538.71	16070.8	12463.5	12118.3		14060.9	23989.1	13153.9	30828.1	11298.1	32859.5	6984.57	17418.7
P09110	THIK_HUMAN	ACAA1	3-ketoacyl-CoA thiolase, peroxisomal	4	16.038	124536	89593.3	102536	110804	58830.7	95840.1	140949	50802.1	48266.6	183100	184195	141799	88717	169565	119078	112749
P42765	THIM_HUMAN	ACAA2	3-ketoacyl-CoA thiolase, mitochondrial	8	31.486	45795.9	22400.9	14229.9	22133.7	33107.9	35092.4	29824.6	53061.6	29439.9	44393.1	30220.7	27962.4	34654.8	28401.3	16624.5	40520.2
Q9UKU7	ACAD8_HUMAN	ACAD8	Isobutyryl-CoA dehydrogenase, mitochondrial	3	8.193	20420.2	25614.6	21977.8	27917.5	9891.44	15004.9	30817	18583	15264.1	27197.5	29664.4	8012.69	23294	22656.1	24259.4	19159.6
Q9H845	ACAD9_HUMAN	ACAD9	Complex I assembly factor ACAD9, mitochondrial	4	9.34	10870.4	10560.6	11802.6	11349.4	13804	20664.3	19553.3		4671.56	12399.4	5895.63	23802.2	19905.7	14386.7	18229.2	5426.59
P11310	ACADM_HUMAN	ACADM	Medium-chain specific acyl-CoA dehydrogenase, mitochondrial	7	20.19	46085.4	29359.1	34889.7	17546.7	62965.1	34382.5	28512.6	44691.1	58233.8	54644.2	29910.7	13362.2	36421.2	10612.7	27285.1	47276.4
P16219	ACADS_HUMAN	ACADS	Short-chain specific acyl-CoA dehydrogenase, mitochondrial	6	18.447	41719.8	31470.9	38043.6	19632.6	25060.2	65713.5	53622.8	30316.6	28271.7	82337.8	56523.3	39536	47435.3	28566.8	29147.2	82553.7
P45954	ACDSB_HUMAN	ACADSB	Short/branched chain specific acyl-CoA dehydrogenase, mitochondrial	5	14.352	23428.5	25842.5	21989.5	18075.4	40663.9	24455.8	19557.8	23562.4	24521.9	19003.2	16987.3	15576.8	17825.5	10871.8	18702.4	18754.8
P49748	ACADV_HUMAN	ACADVL	Very long-chain specific acyl-CoA dehydrogenase, mitochondrial	11	24.275	27450.5	32476.2	29204.6	27449.5	27941.7	36415.6	37222.5	11651.7	33996.3	32901.5	22043.6	29925.4	23703	23250.1	32393	23923.2
Q15057	ACAP2_HUMAN	ACAP2	Arf-GAP with coiled-coil, ANK repeat and PH domain-containing protein 2	2	3.985	2041.14	3416.04	1226.87	2463.89		3797.85	1701.1			897662			4045.1		2817.54
P24752	THIL_HUMAN	ACAT1	Acetyl-CoA acetyltransferase, mitochondrial	10	44.496	374014	312840	322008	290881	363861	335321	347483	211493	193546	579652	515814	343434	302878	335987	232418	490776
Q9BWD1	THIC_HUMAN	ACAT2	Acetyl-CoA acetyltransferase, cytosolic	3	20.403	4071.72	3735.78	4437.52	4527.96	2481.32	3395.9	5243.63		1339.68	5921.74	6720.15	8673.58	3854.33	9129.31	5608.81	2522.83
Q8N6N7	ACBD7_HUMAN	ACBD7	Acyl-CoA-binding domain-containing protein 7	2	36.364	36240.8	72364.9	60654.8	64600.6	37743.7	57803.5	73140.4	29622.2	11716.3	88213.3	42537.9	18142.4	51544	28414.2	49693	68645.8
P53396	ACLY_HUMAN	ACLY	ATP-citrate synthase	23	31.153	82987.3	91424.7	87835.7	99121.3	40982.1	79065.2	93688.4	88215	77199.5	110227	65925.3	89139.6	74519.7	51584.4	80789.1	43338.3
P21399	ACOC_HUMAN	ACO1	Cytoplasmic aconitate hydratase	12	20.585	47364.1	28924.6	47356.8	42142.3	31817.9	31291	46196.2	33607.9	38030.2	78461.4	56781.8	52372.3	31590.3	78127.9	39033.8	58223.5
Q99798	ACON_HUMAN	ACO2	Aconitate hydratase, mitochondrial	32	56.154	629176	562608	667008	544614	518149	529163	605070	623502	330664	829142	1130000	1180000	516199	740251	385038	825141
Q9NPJ3	ACO13_HUMAN	ACOT13	Acyl-coenzyme A thioesterase 13	2	21.429	90226.9	70264.5	70442	141423	43628	77391.7	158955	58841.5	45480.1	174115	186435	65003.5	73149.1	144846	99657.6	106711
P49753	ACOT2_HUMAN	ACOT2	Acyl-coenzyme A thioesterase 2, mitochondrial	10	28.571	36682.5	26434.7	39215.8	28535.9	12664.7	23202.6	56648.5	66886.7	32288.1	32525.4	34178.1	56800.7	21726.6	53531.2	26358.2	21615.8
O00154	BACH_HUMAN	ACOT7	Cytosolic acyl coenzyme A thioester hydrolase	10	37.895	869017	890641	937203	810976	772946	652071	1050000	818257	580562	1250000	938711	442712	675830	701795	631757	840239
Q9Y305	ACOT9_HUMAN	ACOT9	Acyl-coenzyme A thioesterase 9, mitochondrial	8	21.64	70098.4	58089.9	58209.3	45568.7	44716.4	52013.4	49122	10217.7	23400.3	50352	70111.3	38093	54855.6	21302.9	45927.1	30103.8
Q15067	ACOX1_HUMAN	ACOX1	Peroxisomal acyl-coenzyme A oxidase 1	4	8.939	12541.5	8967.82	10147	14243.9	3803.39	6771.68	16281.5	5759.69	8055.15	16490.6	20384.8	15003.6	8520.47	10337.9	11052.7	12955.9
O15254	ACOX3_HUMAN	ACOX3	Peroxisomal acyl-coenzyme A oxidase 3	4	8.571	6928.6	6540.96	8509.76	1359.18	3969.85	9955.97	5023.21		7930.21	10811.3	3326.72	3849.01	7793.38	1520.78	2196.86	4324.62
P24666	PPAC_HUMAN	ACP1	Low molecular weight phosphotyrosine protein phosphatase	3	25.949	167621	192543	154159	155812	119789	167933	188687	179173	91811.2	276974	143916	17211.8	178460	57889.8	125456	239223
O95573	ACSL3_HUMAN	ACSL3	Long-chain-fatty-acid--CoA ligase 3	2	4.028	9140.07	17015.9	11491.8	11987.9		22747.2	12519.9		7688.01	12535.6	1347.56	2689.51	18904.4	3213.59	13904.5	1660.09
Q9UKU0	ACSL6_HUMAN	ACSL6	Long-chain-fatty-acid--CoA ligase 6	5	8.321	18521.6	31969.1	24094.4	33906.9	3999.27	30139.1	25036.2	2858.32	11032.8	14974.2	4924.81	45666.7	35186.6	9391.31	48004.7	6767.63
Q9NUB1	ACS2L_HUMAN	ACSS1	Acetyl-coenzyme A synthetase 2-like, mitochondrial	10	22.351	55942.8	58801	60144.2	32517.6	29757.3	49847.7	27004.8	40139.7	24910.9	47706.3	27845.2	54533.9	50811.6	32556	40507.1	41201.1
Q9H6R3	ACSS3_HUMAN	ACSS3	Acyl-CoA synthetase short-chain family member 3, mitochondrial	3	7.872	4660.03	3288.31	6115.38	3992.91	2549.99	3166.78	5193.79		5164.22	4840.88	4153.25	7759.03	5098.45	7904.78	4146.48	4526.74
P60709	ACTB_HUMAN	ACTB	Actin, cytoplasmic 1	19	66.133	3440000	3370000	3110000	3030000	5770000	2570000	2600000	5020000	2440000	2210000	2990000	4630000	2430000	3030000	2530000	2610000
Q562R1	ACTBL_HUMAN	ACTBL2	Beta-actin-like protein 2	3	21.011	172887	202096	160435	371121	109121	139912	265469	52354.5	46881.7	89740.7	279514	626326	92045.7	519684	371234	54947.7
P68032	ACTC_HUMAN	ACTC1	Actin, alpha cardiac muscle 1	2	31.034	84731	132529	153176	118399	345315	91888.7	93244.9	139655	84272.2	142423	87704.7	395601	67962.2	148232	114861	70847
P12814	ACTN1_HUMAN	ACTN1	Alpha-actinin-1	32	48.43	157991	202914	209319	200006	181612	166899	291281	166211	128990	177414	109873	109852	242670	260272	191072	243298
P35609	ACTN2_HUMAN	ACTN2	Alpha-actinin-2	7	21.588	14320.5	25042.1	26079.4	23531.7	7899.28	27248.3	28640.6	12712.3	12802.6	9263.48	1831.48	3110.03	35224.7	13907.4	23323.5	14861.7
O43707	ACTN4_HUMAN	ACTN4	Alpha-actinin-4	17	43.139	33443.7	29390	25821.8	33613.1	14635.3	32131.4	42753.7	18304.2	14863.9	25480.4	39901.8	36613.5	31306.6	47018.7	28795.7	39808.3
Q9NZ32	ARP10_HUMAN	ACTR10	Actin-related protein 10	3	9.113	28520.6	49555.4	29733.7	17844.1	18144.1	17708.5	15335.9	11793.3	25579.7	13596	3540.21	4183.55	27432.6	5093.34	16712	11234.2
P61163	ACTZ_HUMAN	ACTR1A	Alpha-centractin	9	38.564	118940	120215	101173	100808	100745	104227	70204.5	92280.6	69361.1	80321.6	46532.8	125432	97797.8	53113.2	94083.2	52352.7
P42025	ACTY_HUMAN	ACTR1B	Beta-centractin	5	36.968	25248.8	31631.9	32696.8	26333.5	20500.2	13742.3	20487.5	16190	20161	15171.7	9766.23	13920.1	19167	9689.87	25912.6	10543.3
P61160	ARP2_HUMAN	ACTR2	Actin-related protein 2	9	36.548	162389	194748	188126	152262	163444	151391	183624	197878	88937.5	206095	107681	54620	136067	81856.4	93244.1	143639
P61158	ARP3_HUMAN	ACTR3	Actin-related protein 3	10	30.861	124847	119333	107992	65597.9	91545.9	96138.2	88245	92844.4	63841.9	137634	61781.8	56798.3	113250	82811.2	59036.6	114829
Q9P1U1	ARP3B_HUMAN	ACTR3B	Actin-related protein 3B	7	28.469	33650.5	28602.2	31671	21277.8	29378.6	23966.4	25151.8	29367.5	23966.5	35003.8	10453.5	6319.68	24917	9815.98	11084.9	33887.6
Q03154	ACY1_HUMAN	ACY1	Aminoacylase-1	4	15.686	15870.2	14480.9	9876.23	30449.1	40893.7	13174.9	21118.1		26426.7	19076	61784.8	81796.7	14395.1	42359.7	27489.5	12990.5
P07311	ACYP1_HUMAN	ACYP1	Acylphosphatase-1	5	61.616	34172.5	23591.5	30178.1	29615.4	33127.9	23669.7	34573.3	20011.8	11826.4	40388	63646.8	31538.6	27332.7	42709.8	25596.9	31777.9
P14621	ACYP2_HUMAN	ACYP2	Acylphosphatase-2	3	19.192	82377.5	102467	269820	8131.7	220196	145957	166255	277115	384070	54117.7	100569	28144.9	21489.6	19949	34162.8	319349
O75078	ADA11_HUMAN	ADAM11	Disintegrin and metalloproteinase domain-containing protein 11	2	2.341	5877.47	7186.09	5159.07	9331.02	5146.23	6644.44	11406.8			8583.11	8352.27	9859.88	5815.91	11351.5	9898.55	7288.41
Q9P0K1	ADA22_HUMAN	ADAM22	Disintegrin and metalloproteinase domain-containing protein 22	2	3.753	36466	36070.3	37140.2	37381.9	6139.2	28310.4	66893.4	14178.5	21920.7	33625	22466.2	13196.6	37643.3	15753.1	54414.8	14109
O75077	ADA23_HUMAN	ADAM23	Disintegrin and metalloproteinase domain-containing protein 23	2	3.486	17320	20573.1	16393.3	5074.88	13438.8	25416.7	20783.9	2549.85	21734	12324.4	15548	4617.99	29955.8	4330.61	8524.53	10929.7
O75689	ADAP1_HUMAN	ADAP1	Arf-GAP with dual PH domain-containing protein 1	4	16.578	7303.99	17000.4	10172.3	15615.9		13076.6	10138.2		6818.11	9371.47	3219.08	30941.1	10440.2	16519.3	17927.2	7839.15
P35611	ADDA_HUMAN	ADD1	Alpha-adducin	18	38.263	216150	212203	198063	185725	185273	180113	166812	181248	175627	217302	118737	139092	154668	161552	166112	235089
P35612	ADDB_HUMAN	ADD2	Beta-adducin	19	33.747	87294.6	107228	75006.3	82540.4	62911.8	69924.7	83085.9	117353	49726.6	97429.2	66518.2	70578.1	88703.6	112813	89210.3	88138.2
Q9UEY8	ADDG_HUMAN	ADD3	Gamma-adducin	14	28.47	156519	140334	124183	98625.8	131252	118660	101086	113641	136578	112707	46236.4	38137.9	120896	55286.6	101826	99600.5
O94910	AGRL1_HUMAN	ADGRL1	Adhesion G protein-coupled receptor L1	2	2.239	4608.94	9928.44	4210.81	6941.65	2627.24	7660.95	9929.29		4085	5258.1	5749.78	4864.56	17143.4	7292.28	9585.61	4572.25
Q9HAR2	AGRL3_HUMAN	ADGRL3	Adhesion G protein-coupled receptor L3	2	2.004	9343.98	13390.8	9811.7	12225.4	6501.74	11305.4	19844.3		12159.7	9923.5	8349.3	4383.67	24644.7		22882.8	6400.51
P11766	ADHX_HUMAN	ADH5	Alcohol dehydrogenase class-3	2	6.684	21976	24848.5	18963.9	12182.1	19010.9	12434.9	21568.7	15516.6	9881.29	31207.4	26335.5	21200.1	12212.4	16282.4	14182.5	24192.3
Q9BV57	MTND_HUMAN	ADI1	1,2-dihydroxy-3-keto-5-methylthiopentene dioxygenase	4	33.52	6922.02	10204.8	4375.48	8530.14	3312.72	4037.09	12622		7787.3	8183.74	11416.2	8116.72	3416.32	7425.75	9967.52	5388.06
Q15847	ADIRF_HUMAN	ADIRF	Adipogenesis regulatory factor	2	59.211	102239	83638.1	82338.5	59014.9	108935	88106.6	171345	121867	58236.7	186847	86161.1	16382.1	39529.6	53517.3	95841.4	153505
P55263	ADK_HUMAN	ADK	Adenosine kinase	5	17.68	4291.69	3243.97	2393.6	4922.01	7154.9	2120.05	5270.4	6553.11	6130.48	3417.01	8807.93	10686.5	3249.86	7540.74	2993.56	2383.13
Q96SZ5	AEDO_HUMAN	ADO	2-aminoethanethiol dioxygenase	3	15.556	48524.1	36177	30881.7	42254.1		31817.8	56050		3531.97	55250.6	34756	65549.5	30827.4	55975.6	27862.4	53732.2
Q9NX46	ADPRS_HUMAN	ADPRS	ADP-ribose glycohydrolase ARH3	6	31.68	12774.8	14446.8	10434.5	17627.5	8252.7	10276.9	16908.6	4272.43	4858.83	13299	22455.8	15675.2	8403.83	16387.4	14803.6	12851.1
P30566	PUR8_HUMAN	ADSL	Adenylosuccinate lyase	5	16.529	5053.46	6092.98	5922.94	5941.74	3998.08	5197.38	7336.12		8970.6	7982.42	11590.2	11672.8	4035.98	15784.5	5411.77	4955.58
P30520	PURA2_HUMAN	ADSS2	Adenylosuccinate synthetase isozyme 2	7	19.737	88369.4	80586.2	65934.2	58082	73084.2	54273.3	73644.9	39267.1	65584	92859.5	50094	47199.5	59137	48661.3	52060.2	45354
P55196	AFAD_HUMAN	AFDN	Afadin	6	5.318	4271.52	4941.83	5551.11	7190.36	3111.26	4229.14	7026.27	1046.05	678672	3625.9	6352.26	7892.75	3871.13	8659.65	4380.01	1754.61
Q9Y4W6	AFG32_HUMAN	AFG3L2	AFG3-like protein 2	9	15.056	26116.9	35757.6	30530.5	26013.6	29841.2	29689.6	31930.8	9423.81	14031.2	16789.1	14429	31977.1	34533	10438.8	37401.2	9933.98
Q96P47	AGAP3_HUMAN	AGAP3	Arf-GAP with GTPase, ANK repeat and PH domain-containing protein 3	2	3.2	32343.7	17176.9	26539.1	15526.5	14839	20121.3	14204	14421.1	15255.8	18742.9	5882.93	3329.58	25769.6	4188.04	4257.33	32432.4
P52594	AGFG1_HUMAN	AGFG1	Arf-GAP domain and FG repeat-containing protein 1	3	7.651	9108.76	13868	8720.03	11955.5	9186.48	9410.34	6876.63	4561.84	4856.32	7346.41	5180.09	5328.97	14832.9	5843.55	18702.1	2498.94
Q53H12	AGK_HUMAN	AGK	Acylglycerol kinase, mitochondrial	3	11.848	6426.06	17725.1	15095.1	11961	13341.5	44219.5	43746.3	8013.38	22791.7	6148.61	2775.62	2814.87	98305.8	11742.2	43112.5	5597.04
P35573	GDE_HUMAN	AGL	Glycogen debranching enzyme	18	15.666	24073.4	35522.4	33433.4	40992.2	18222.8	22877	45700	11862	24854.9	52003.2	65611.1	62267.6	18225	26316.5	20961.2	52594.5
O00468	AGRIN_HUMAN	AGRN	Agrin	2	1.064	3549.3	4561.04	4313.81	1234.16		2082.25	2175.36		3804.2	3662.48	990141	583536	2987.65	979.68	1172.22	3146.58
P01019	ANGT_HUMAN	AGT	Angiotensinogen	7	22.68	116047	85313.9	81389.3	50023.6	65788.2	54721.6	75503.6	40455.3	93335.9	102160	124783	65405.9	49872.4	91899.3	58309.7	120670
P23526	SAHH_HUMAN	AHCY	Adenosylhomocysteinase	12	31.019	116788	102888	110955	121083	107392	87155.4	116950	119711	115896	154931	173593	94414.6	83679.8	96424.8	100225	149926
O43865	SAHH2_HUMAN	AHCYL1	S-adenosylhomocysteine hydrolase-like protein 1	13	30	96889	83228.7	109268	92597.8	80300.1	69729.2	96267.5	109607	63759	115341	131361	74060.8	68872.5	69466.5	76908.6	128307
Q96HN2	SAHH3_HUMAN	AHCYL2	Adenosylhomocysteinase 3	3	15.057	11249	12930	11621.8	6293.71	1765.38	9739.09	5880.92	16691.5	6910.26	13907.3	5571.74	3268.34	8665.16	3672.21	2428.68	13391.9
Q09666	AHNK_HUMAN	AHNAK	Neuroblast differentiation-associated protein AHNAK	90	31.783	161418	121120	137238	97922.9	81772.5	138906	129898	121777	106653	172310	100236	62312.3	97318.6	105560	114476	143216
Q8IVF2	AHNK2_HUMAN	AHNAK2	Protein AHNAK2	16	9.025	41365.8	30216.7	25271.4	22725.1	15821.9	16369.8	40712.5	36213.4	28030.6	34855.8	63948	54963.3	19636	80983.5	31971.3	26039.8
O95433	AHSA1_HUMAN	AHSA1	Activator of 90 kDa heat shock protein ATPase homolog 1	4	14.201	40481.6	60303	47762.7	29681.3	26746.2	36786.6	22585.9	40361.7	35298.1	20714.7	6223.25	17840.8	36330.2	6930.27	11806.7	13304.6
P55008	AIF1_HUMAN	AIF1	Allograft inflammatory factor 1	2	12.245	5105.94	4102.94	5556.33	7339.78		6276.4	10874.2		6602.96	11466.1	5531.87	6958.95	5871.75	7851.6	4746.63	8199.46
O95831	AIFM1_HUMAN	AIFM1	Apoptosis-inducing factor 1, mitochondrial	14	31.811	90974.8	77963.6	86814.7	87628.6	58851.6	84262.1	106883	35359.7	60265	89027.3	80702.3	70447.1	83624.9	77836.1	89054.7	82774.4
Q12904	AIMP1_HUMAN	AIMP1	Aminoacyl tRNA synthase complex-interacting multifunctional protein 1	2	7.692	23704.3	36015.3	23610.3	31716.4	13521.6	34158.4	32252	26471.2	9505.77	23331	16960.4	7650.74	33813.3	7171.09	28513.6	14606.9
P00568	KAD1_HUMAN	AK1	Adenylate kinase isoenzyme 1	11	62.371	356473	250560	275362	176165	156435	321724	232050	191253	168931	345397	182943	284774	218148	369255	284912	215032
P54819	KAD2_HUMAN	AK2	Adenylate kinase 2, mitochondrial	7	38.494	20491.9	12512	17782.2	15188.6	12432.1	13974.5	20633.5	20769.3	26993.2	30814.3	36654.8	22250	12234.6	12572.2	16226.9	26140.1
Q9UIJ7	KAD3_HUMAN	AK3	GTP:AMP phosphotransferase AK3, mitochondrial	9	38.767	169433	138064	104377	51718.6	140508	107218	93654	135173	135720	276283	210434	63426.1	113990	47856.6	53795	287771
Q02952	AKA12_HUMAN	AKAP12	A-kinase anchor protein 12	29	23.513	87088.7	89647.3	64625.8	132931	47241.4	73406.6	108164	47537.8	55495.9	117541	87869.6	137578	61124.8	165533	96334.2	73330.7
P14550	AK1A1_HUMAN	AKR1A1	Aldo-keto reductase family 1 member A1	8	30.462	149249	137238	127330	113632	66565.5	127201	115584	111993	61284.8	110998	64309.6	85174.3	110268	53809.1	107440	44517.8
P15121	ALDR_HUMAN	AKR1B1	Aldo-keto reductase family 1 member B1	7	36.076	80615	80467.3	82309.7	108293	68254.9	42816.8	105868	67174	47729.6	81430.2	140590	78110.6	60574.9	59115.2	59764.2	76430.2
O43488	ARK72_HUMAN	AKR7A2	Aflatoxin B1 aldehyde reductase member 2	8	33.426	222647	165659	124272	169844	121438	131531	190236	95064.4	105141	245762	229053	207641	135779	257300	188980	181821
O95154	ARK73_HUMAN	AKR7A3	Aflatoxin B1 aldehyde reductase member 3	2	11.48	12125	9134.27	9010.77	15344.7	4323.51	8030.5	18848	8142.51	6640.8	18008.9	24516.9	24278.5	11391.3	36169.2	19845.3	9389.5
Q96B36	AKTS1_HUMAN	AKT1S1	Proline-rich AKT1 substrate 1	2	11.719	21900.3	30010.5	39305.5	1244.1	18259.9	38954.8	3472.91	22372.3	21683.5	19662.6	9563.29		16841.9	7404.72	756.8	34696.5
Q9Y243	AKT3_HUMAN	AKT3	RAC-gamma serine/threonine-protein kinase	3	6.263	6549.95	8279.1	6556.04	12829		6897.94	6227.76			6795.13	5226.71	4946.1	6953.24	4525.55	7786.7	4116.03
P13716	HEM2_HUMAN	ALAD	Delta-aminolevulinic acid dehydratase	7	30.606	78941.6	71290.3	53974.5	38523.4	33944	57101.4	45843.9	145495	134128	90275	72713.7	37272.2	42047.4	6491.46	49481.8	108552
P02768	ALBU_HUMAN	ALB	Albumin	20	38.259	875078	477962	1070000	640454	802518	439870	617847	790837	816297	472980	1400000	1010000	694325	1000000	432685	777558
Q13740	CD166_HUMAN	ALCAM	CD166 antigen	5	9.777	222965	140721	155759	79571.2	236669	189136	159226	107759	239725	150407	31184	24348.5	181809	27268	51643.7	123090
Q8IZ83	A16A1_HUMAN	ALDH16A1	Aldehyde dehydrogenase family 16 member A1	2	3.367	5320.28	7625.75	2592.38	4062.85	2064.73	4096.12	5730.92	2290.13	995727	8158.23	3550.19	3098.96	3490.12	4625.97	3893.77	7197.33
P00352	AL1A1_HUMAN	ALDH1A1	Retinal dehydrogenase 1	13	38.124	196137	109202	139879	99418.9	138734	70214	139186	189488	200719	122639	300079	238310	97267.2	150795	115373	208101
P30837	AL1B1_HUMAN	ALDH1B1	Aldehyde dehydrogenase X, mitochondrial	7	21.47	38708.5	18927.4	23866.9	14794.6	7434.09	18107	32394.1	29534.9	10225.1	36854.4	40113	12796.2	7860.7	8599.92	20443.2	35795.1
O75891	AL1L1_HUMAN	ALDH1L1	Cytosolic 10-formyltetrahydrofolate dehydrogenase	22	36.918	106110	111959	97073.1	120030	106898	119981	127739	85189.4	90142.1	187782	109749	114388	82911.8	132083	126236	117337
P05091	ALDH2_HUMAN	ALDH2	Aldehyde dehydrogenase, mitochondrial	12	29.981	947446	708949	867233	650943	1210000	705490	878190	1010000	940024	1260000	1080000	706147	636439	897733	617348	1320000
P51648	AL3A2_HUMAN	ALDH3A2	Aldehyde dehydrogenase family 3 member A2	5	13.814	22547.7	22663.5	21302.2	28482.1	12240.5	27571.2	34200.9	7817.83	17810.5	14859.3	7342.76	21764.1	25376.7	8885.14	30881.8	7037.22
P30038	AL4A1_HUMAN	ALDH4A1	Delta-1-pyrroline-5-carboxylate dehydrogenase, mitochondrial	15	38.899	108780	96262.4	155153	112129	113553	107028	153423	256284	161191	180356	210107	172768	77291.2	107078	103100	214269
P51649	SSDH_HUMAN	ALDH5A1	Succinate-semialdehyde dehydrogenase, mitochondrial	10	34.019	130611	101104	95261	107656	120376	114204	142907	137658	54994.6	164739	105809	46985.2	98620.6	43743.8	97152.4	144934
Q02252	MMSA_HUMAN	ALDH6A1	Methylmalonate-semialdehyde dehydrogenase [acylating], mitochondrial	16	41.869	346290	327742	344232	349293	247367	370156	398235	349870	268628	546961	426768	339190	305754	324964	328490	526207
P49419	AL7A1_HUMAN	ALDH7A1	Alpha-aminoadipic semialdehyde dehydrogenase	19	52.876	297225	207181	232793	183749	164298	226015	217764	320871	305704	298296	261068	174284	177518	206848	180909	400224
P49189	AL9A1_HUMAN	ALDH9A1	4-trimethylaminobutyraldehyde dehydrogenase	12	28.138	233333	180272	196994	125223	207004	189206	213644	238014	250716	307492	178284	106299	145669	89842.8	99980.1	269772
P04075	ALDOA_HUMAN	ALDOA	Fructose-bisphosphate aldolase A	21	75.275	1060000	1360000	1270000	1400000	1340000	761103	1460000	1670000	783576	1470000	2570000	1590000	1030000	2090000	1230000	1490000
P09972	ALDOC_HUMAN	ALDOC	Fructose-bisphosphate aldolase C	20	76.648	673823	602560	778705	399886	749530	732976	588704	1110000	728417	867422	575578	308020	511962	219427	323904	1270000
Q86V81	THOC4_HUMAN	ALYREF	THO complex subunit 4	2	14.008	3160.15	3965.16	5177.57	3569.3	4064.08	6350.18	3311.3		7885.59	5095.39	1231.47		3299.01	1909.36	1812.73	2771.1
Q8N7J2	AMER2_HUMAN	AMER2	APC membrane recruitment protein 2	3	6.259	28736.5	24559.6	10856.2	13206.9	19611.3	17131	17990		29670.5	22058.9	19151.5	21580.1	30937.9	32772.1	54708.8	31012.5
Q01433	AMPD2_HUMAN	AMPD2	AMP deaminase 2	5	5.347	24296.8	27680.9	18033.3	44979.4	17123.7	37172.9	36544.3	23950.5	35034.7	38550.3	39331.2	58484.5	29106.3	35327.5	34628.5	25634.4
Q01432	AMPD3_HUMAN	AMPD3	AMP deaminase 3	3	4.563	22614.6	9278.02	13849.4	14961.2	11883.8	9671.37	13525.9		12196.8	14290.2	28920.9	23187.6	6681.15	16483.3	12378.4	9667.22
P49418	AMPH_HUMAN	AMPH	Amphiphysin	15	33.237	519685	531613	605502	190000	511221	525096	348029	597082	453820	628243	122748	104928	412959	153485	189792	641170
Q01484	ANK2_HUMAN	ANK2	Ankyrin-2	61	24.21	252316	373524	242017	372734	155755	313965	245993	119981	101108	128962	103676	346240	350032	213937	353557	91844.6
Q12955	ANK3_HUMAN	ANK3	Ankyrin-3	5	2.536	20003.4	39048.8	15880.7	32630.2	43302.7	28193.8	20214.6	71155.5	23266.9	10327.5	3830.6	38199.8	35270.9	13643.5	23304.7	17821.9
Q7Z6G8	ANS1B_HUMAN	ANKS1B	Ankyrin repeat and sterile alpha motif domain-containing protein 1B	2	1.522	3156.53	6235.52	7943.91	2289.63	5291.34	7466.46	1366.56		4839.99	2945.63		1861.58	11398	4637.43	3192.38	5792.92
Q9NQW6	ANLN_HUMAN	ANLN	Anillin	2	1.868	42572.8	26537.7	25003.8	35428.4	3480.27	19739.7	17078.5		31530.7	24890.4	33714.5	67876.8	17346.6	33057.1	23107.8	29129.9
P39687	AN32A_HUMAN	ANP32A	Acidic leucine-rich nuclear phosphoprotein 32 family member A	5	24.498	37798.7	35073.5	30604.9	27250.5	12337.2	22977.5	20744.4	24783.3	17125.2	39288.8	44201.8	52217	28898.1	49298.1	44144.8	26831.6
Q92688	AN32B_HUMAN	ANP32B	Acidic leucine-rich nuclear phosphoprotein 32 family member B	2	13.944	51106.4	30020.1	33743.4	4125.5	8398.76	31772	10371.7	7396.17	12817.6	41357.3	10350.3	4924.64	17547.2	3304.48	12059.7	34522.6
P04083	ANXA1_HUMAN	ANXA1	Annexin A1	6	26.879	43259.6	14333.3	25471.2	8711.01	6686.71	16489.8	21718.7	19517.8	11469.5	19244.1	15607.7	20150	15985.2	31077.6	23607.7	18181.9
P50995	ANX11_HUMAN	ANXA11	Annexin A11	9	24.95	44987.8	54322.7	81227	78135.9	55035.7	54048.1	120741	61809.2	27859.8	72500.7	29582.3	13209.5	54451	36256.6	69725	72101.2
P07355	ANXA2_HUMAN	ANXA2	Annexin A2	9	33.628	27208.6	13995.3	21572.1	7185.44	8906.52	9248.99	11227.9	12387	7349.33	14635.8	14545.6	16732.1	8513.33	25426.3	11426.7	17898.3
P09525	ANXA4_HUMAN	ANXA4	Annexin A4	3	14.734	4792.49	2727.6	2666.75	1474.62		1248.16	3334.93			3475.91	2441.41	1849.73	614323	840876	2261.8	2209.11
P08758	ANXA5_HUMAN	ANXA5	Annexin A5	8	36.875	130947	76609.7	64897.8	50155	59761.6	77707.6	81727.2	93305	109739	94764.2	79167.8	81436	54877.8	99925.8	90038.1	93731.8
P08133	ANXA6_HUMAN	ANXA6	Annexin A6	19	36.107	80965.5	94470.3	112054	61564.5	90029.6	72993.5	128086	102532	48880.8	66671.3	88835.2	81083.3	65955.1	59245.5	81445.2	84789.5
P20073	ANXA7_HUMAN	ANXA7	Annexin A7	6	15.984	60397.4	61646.8	72705	45279.8	60203.1	60989.5	70909.4	55776.9	48853.3	77142.2	46147.3	31930.5	50527.5	11687.1	41502.1	79422.2
Q10567	AP1B1_HUMAN	AP1B1	AP-1 complex subunit beta-1	10	30.032	86807.5	99021.2	83482.8	83771.8	74335.7	67971.2	88090.7	74934.6	52366.1	93852.9	49383.8	30188.3	82962.6	32585.1	65109.8	71610.4
O43747	AP1G1_HUMAN	AP1G1	AP-1 complex subunit gamma-1	3	5.839	19183.8	14758.4	13387.1	13325.2	11404.3	13792.1	10655.4	7761.56	9790.09	10216.3		8433.82	9907.42	7764.82	11014.1	4240.47
Q9BXS5	AP1M1_HUMAN	AP1M1	AP-1 complex subunit mu-1	6	17.73	49203.4	60694.8	48340.9	68611.5	23959.2	47643.7	46326.5	24135.1	5772	37592.1	29297.5	41448.7	46389.3	41726.1	65178.7	21509.7
O95782	AP2A1_HUMAN	AP2A1	AP-2 complex subunit alpha-1	26	35.107	252711	294044	237473	231708	175277	224891	234449	178550	145581	256240	126737	108466	255747	142347	214751	187014
O94973	AP2A2_HUMAN	AP2A2	AP-2 complex subunit alpha-2	18	36.315	162356	196428	171962	206274	89321.7	149150	207413	95316.6	80423	171220	124117	175443	169338	166144	185309	131060
P63010	AP2B1_HUMAN	AP2B1	AP-2 complex subunit beta	22	30.096	450250	471681	462439	376507	552031	402273	443843	400792	340812	465689	216763	217594	427809	143437	249594	434989
Q96CW1	AP2M1_HUMAN	AP2M1	AP-2 complex subunit mu	9	25.977	371278	458311	371809	285116	392079	338723	328360	296770	298603	321505	164066	256344	350192	258132	278195	269696
P53680	AP2S1_HUMAN	AP2S1	AP-2 complex subunit sigma	4	31.69	37077.6	57953.1	34606.1	45881.8	41839.4	31053.3	54929.3	46945.4	24071.3	32476.8	28210.6	18818.9	43348.3	17739.3	28651.3	26261.5
Q13367	AP3B2_HUMAN	AP3B2	AP-3 complex subunit beta-2	14	14.88	26327.1	50471.6	30567.7	37821.2	19443.5	37503.5	20714.6	25495.5	8411.48	13568.3	5395.78	24129.2	47081.8	16197.4	37203.6	6096.93
O14617	AP3D1_HUMAN	AP3D1	AP-3 complex subunit delta-1	9	10.494	80750.4	87161.9	57381.8	60761.2	25952	80349.5	54797	12860.6	21787.6	36449.8	21268.1	26932.4	99778.5	32486.7	55934	24240.4
P53677	AP3M2_HUMAN	AP3M2	AP-3 complex subunit mu-2	3	11.722	7851.08	11107.5	9646.49	11726.5		11180.8	9404.8			3161.62	2104.65	4919.3	9992.74		12664.5	3082.11
P13798	ACPH_HUMAN	APEH	Acylamino-acid-releasing enzyme	12	29.372	46618.8	39567.1	34133.2	44859.2	39265.2	32361.4	61602.6	61911.9	32547.5	75429.4	59386.3	56750.3	35156.9	47792.6	28379.8	55796.4
P27695	APEX1_HUMAN	APEX1	DNA-(apurinic or apyrimidinic site) endonuclease	7	35.849	43765.5	33313.4	43901	43871.3	14847.2	28090.6	51821.9	26400.6	31627.5	47730.1	61688.5	38408.3	31781.6	59269.8	38851.6	35650.5
Q9BZZ5	API5_HUMAN	API5	Apoptosis inhibitor 5	6	14.504	16507.8	17282.5	21908.1	4444.53	11988.2	11969.2	6891.71	30151.2	20262.5	19125.9	5217.23	7966.82	16548.9	6265.88	6028.35	22497.2
P51693	APLP1_HUMAN	APLP1	Amyloid-like protein 1	5	9.385	37724.8	30184	36077.7	27661.2	18785	13949.5	30767.6	81645.9	26278	37199.8	17652	10078.3	29971.9	25254.3	25827.7	33062.3
Q06481	APLP2_HUMAN	APLP2	Amyloid-like protein 2	2	3.67	11660.7	10512.6	9963.08	7365.17	4342.99	13432.9	6753.53		10207.2	14179.3	1781.07	5211.99	14688.2	4932.49	8539.18	8393.32
Q9HDC9	APMAP_HUMAN	APMAP	Adipocyte plasma membrane-associated protein	7	25.721	52386.5	69255	69766.6	44604.3	39597.3	46183.2	45702.4	26860.2	57118.9	45601.8	16461.7	13592.8	60332.4	10162	36590.4	39820
P02647	APOA1_HUMAN	APOA1	Apolipoprotein A-I	15	56.929	208528	85736.9	267662	95034.9	93730.1	105310	147322	112760	243252	155249	142849	268283	168178	270939	141820	289472
P06727	APOA4_HUMAN	APOA4	Apolipoprotein A-IV	2	6.061	5614.85	4503.25	12749.3	5001.18		6249.88	3172.23		3997.38	4388.5	11886.9	4559.77	4635.45	11395.8	4963.54	24416.8
P04114	APOB_HUMAN	APOB	Apolipoprotein B-100	13	4.69	10388.8	4005.21	11310.4	12238.5	2630.18	6746.22	19907.3		6221.41	21050.1	14112.9	15770	10131	15207.8	21669.8	8600.04
P02656	APOC3_HUMAN	APOC3	Apolipoprotein C-III	2	27.273	8760.55	2159.64	11454.9	1040.98	10521.8	10023.3	2417.04		5194.11	2493.29			8981.03		7835.68	15985.8
P05090	APOD_HUMAN	APOD	Apolipoprotein D	3	20.106	178164	183318	185273	111944	73832.1	169261	178008	171487	424984	235438	103081	137644	120513	17864.7	131178	158106
P02649	APOE_HUMAN	APOE	Apolipoprotein E	12	47.95	183636	173227	153721	169787	214522	143392	224218	187779	171186	312382	169790	161211	152169	93492.2	159832	212990
Q9BQE5	APOL2_HUMAN	APOL2	Apolipoprotein L2	3	8.902	9056.13	12419.3	9385.33	6604.76	5968.72	11492.5	7522.83		13161.2	8255.06	4087.63	27428.4	12282.7	3381.25	10197.2	7074.34
Q9BUR5	MIC26_HUMAN	APOO	MICOS complex subunit MIC26	2	10.606	17116.6	31959	28906.7	17398.4	68656.8	32683.4	32353.1	11822.9	42016.4	9497.93	2745.6	2894.19	44226.3	4472.34	16576.8	10307.3
Q6UXV4	MIC27_HUMAN	APOOL	MICOS complex subunit MIC27	2	10.821	1182.98	3433.5	2559.15	2611.87	1295.25	2887.44	5997.56		877215	2332.12	3901.9	3059.18	4216.58	4380.05	7318.22	1379.85
P05067	A4_HUMAN	APP	Amyloid-beta precursor protein	7	12.468	97348.4	108724	60818.1	66368.8	52345.9	63693.5	68244.9	60584.5	47773.6	95478	40139.7	60725.8	74654.6	23814.1	50949.2	84624.4
Q9UKG1	DP13A_HUMAN	APPL1	DCC-interacting protein 13-alpha	8	17.207	24483.8	24830.5	21934.9	36420.9	8904.06	23799.1	26595.2	28003.6	14971.4	24430	18526	29450.8	24582	26809.3	24709.3	11811.9
Q8NEU8	DP13B_HUMAN	APPL2	DCC-interacting protein 13-beta	3	6.325	8737.67	9984.6	11262.9	15732.9	4008.91	12530.1	6375.77		1424.46	4477.3	6144.6	8683.22	10367.9	3337.04	15263.2	1684.13
P07741	APT_HUMAN	APRT	Adenine phosphoribosyltransferase	3	21.667	177010	116684	142121	90551.5	32721.7	127575	107336	195423	85130.6	191737	140252	61915.2	65399.3	148580	75920.1	129925
P55087	AQP4_HUMAN	AQP4	Aquaporin-4	3	11.146	118462	65388.9	70441.7	90266.8	179645	63169.3	96571.9	320475	26360.3	48443.2	210832	120639	75064.3	267496	144585	67207.4
P48444	COPD_HUMAN	ARCN1	Coatomer subunit delta	3	6.262	15930.7	19358.6	13550.5	19826.4	4822.04	30562.9	18940.3	4635.62	7417.52	6837.57	9515.08	7496.89	26201.6	11489.2	4918.87	4674.74
P61204	ARF3_HUMAN	ARF3	ADP-ribosylation factor 3	7	43.094	237841	388644	430816	224587	503134	296222	398114	273153	315574	293485	205738	54747.4	343933	95236.4	202164	240152
P18085	ARF4_HUMAN	ARF4	ADP-ribosylation factor 4	3	41.111	12370.6	25721.8	24245.4	22073.7	19746.7	27940.9	30917.7		61581.6	13832.9	6502.65	1816.51	43390.5	6332.04	27577.6	8467.26
P84085	ARF5_HUMAN	ARF5	ADP-ribosylation factor 5	4	41.111	23557.8	30519.6	33327.1	16646.2	17356.4	28445.6	40794.7	17852.6	17187.2	25492.4	12905.2	9247.77	34493.3	4409.7	18668.8	17672.5
P53367	ARFP1_HUMAN	ARFIP1	Arfaptin-1	4	15.282	12920.3	8004.88	13223.1	7003.37	8539.07	10204	15604.2	22095.7	14114.5	15666.9	5406.31	1078.32	7303.22	2617.06	9289.98	14635.3
P53365	ARFP2_HUMAN	ARFIP2	Arfaptin-2	4	14.663	6175.65	7515.33	5055.27	9289.98	12628.7	6895.95	13145.1	17398.1	11954.1	10848.1	7454.85	6449.56	7598.67	4209.36	9277.18	6544.71
Q07960	RHG01_HUMAN	ARHGAP1	Rho GTPase-activating protein 1	10	33.713	75463.8	145007	77871.9	90588.3	31932.7	127821	71316.8	54846	37415.5	37986	26726.4	95979.3	167054	42672.3	107203	17820.8
P52565	GDIR1_HUMAN	ARHGDIA	Rho GDP-dissociation inhibitor 1	7	43.137	392332	405157	422242	320603	249413	289840	408229	717847	300288	484521	188207	41154.8	332143	103940	190890	464704
P52566	GDIR2_HUMAN	ARHGDIB	Rho GDP-dissociation inhibitor 2	2	14.925	13800.8	14978.1	17149.7	3621.85	13842.8	15653.2	2778.03	14348.6	25842	12318.4	2172.56	10352.2	7309.71	5358.48	4152.53	10490.5
Q14155	ARHG7_HUMAN	ARHGEF7	Rho guanine nucleotide exchange factor 7	2	3.362	4315.49	12093.5	7134.35	11320.4	2043.99	5482.85	7170.65	2103.46		2540.82		3763.36	9682.18	4034.52	10625.4	670615
Q9NXU5	ARL15_HUMAN	ARL15	ADP-ribosylation factor-like protein 15	3	16.667	32653.9	52990.6	38666.5	26952.1	32007.6	59031.8	36447.6	28526.6	12282.2	22467.8	10951.9	50476.5	63262.7	22313.3	36981.1	10781.1
P36405	ARL3_HUMAN	ARL3	ADP-ribosylation factor-like protein 3	6	54.945	100675	117041	115800	119493	60561.9	127393	65263.1	84964.1	101367	85989.9	74925.8	72068.7	92656.1	37928.3	74504.5	59698.4
Q96BM9	ARL8A_HUMAN	ARL8A	ADP-ribosylation factor-like protein 8A	3	21.505	30536.7	41693.5	32398.2	11376.1	18375.7	51071.7	24340.1		21129.5	19164.2	3321.67	2125.72	33312.2		13705.4	12626.3
Q9NVT9	ARMC1_HUMAN	ARMC1	Armadillo repeat-containing protein 1	3	13.121	20595.2	25166.5	22634.6	25055.3	12623.6	26208.5	34961.3	24509	19793.2	22154.7	13556.9	8050.47	34898.5	9482.72	31434.4	14915.1
Q5T2E6	ARMD3_HUMAN	ARMH3	Armadillo-like helical domain-containing protein 3	4	8.999	6169.77	7114.8	4386.7	8096.97	972831	3204.17	5684.96		1768.7	8302.04	6277.4	5672.05	5656.81	4428.53	6294.41	3571.48
Q9H993	ARMT1_HUMAN	ARMT1	Damage-control phosphatase ARMT1	2	6.576	15552.1	13612.9	14532.8	1936.49	6298.68	17395.1	4820.25	9185.91	9080.71	18684.9	4805.8	2394.86	18188.8	3304.44	2137.84	17294.4
Q92747	ARC1A_HUMAN	ARPC1A	Actin-related protein 2/3 complex subunit 1A	8	31.892	58339.3	76031.1	52622.1	70808.3	39287.5	36863.8	62275.6	118105	29571.3	60596.3	52875.1	65835.1	44715.2	46220.8	74977.3	53217.4
O15144	ARPC2_HUMAN	ARPC2	Actin-related protein 2/3 complex subunit 2	10	42.667	68245.8	77979.8	70770.1	77184	76070	55711.9	90763.7	95381.6	54252.5	71970.6	49500.4	30050.2	59278.8	45360.4	68604.1	64019.4
O15145	ARPC3_HUMAN	ARPC3	Actin-related protein 2/3 complex subunit 3	2	13.483	91789.6	54548.4	78091	31340.4	109682	61087.5	47329.5	46140	60456.2	82983.6	33398.7	46583.5	57719.9	13330.4	21347.6	97398.4
P59998	ARPC4_HUMAN	ARPC4	Actin-related protein 2/3 complex subunit 4	3	21.429	178539	279214	152226	256163	306009	120196	305484	465050	309292	238886	178060	18553.1	141659	117775	206000	240857
O15511	ARPC5_HUMAN	ARPC5	Actin-related protein 2/3 complex subunit 5	5	36.424	17726.3	21099.5	16506.3	18574.5	35662.6	18856.4	20827.4	19640.5	12362.6	24921	21697.9	35994.9	15230.4	24231.6	20751.6	22157.4
Q9BPX5	ARP5L_HUMAN	ARPC5L	Actin-related protein 2/3 complex subunit 5-like protein	5	28.758	50416.3	49655.5	62237.3	77567.9	103354	73917.7	53732.5	89188.2	67795.6	74585.7	60415	45074.3	81234.3	129104	25137.4	66625.4
P49407	ARRB1_HUMAN	ARRB1	Beta-arrestin-1	6	20.813	10923.2	12755	9247.69	13924.2	4489.78	7997.69	13554.9		12054.9	15943.2	22295.2	13532.7	9765.56	7613.53	9883.63	7230.34
P15289	ARSA_HUMAN	ARSA	Arylsulfatase A	2	5.917	19032	12263.6	10968.6	13724.5	9298.61	9651.76	13579.4	9142.12	3257.42	21991.6	5037.02	12972.6	8296.26	6846.15	11722.5	14650.4
Q13510	ASAH1_HUMAN	ASAH1	Acid ceramidase	8	23.544	151090	121591	113319	82670.6	121933	106418	129839	87602.5	135640	152838	99351.9	105787	91744.8	46327.4	90597	146914
Q9ULH1	ASAP1_HUMAN	ASAP1	Arf-GAP with SH3 domain, ANK repeat and PH domain-containing protein 1	3	4.783	11820.7	17506.1	17347.1	21474.8		12201.9	12268.5			8380.68	13830.7	21280.6	18790.7	20305.1	16786.2	4579.47
P04424	ARLY_HUMAN	ASL	Argininosuccinate lyase	4	9.267	25474.7	18388.9	13441.1	13621.4	7474.01	18827.7	13073.7	9410.58	16483	16687.9	20442.2	11609.3	15881.8	26585.1	11714.9	14897.2
O95671	ASML_HUMAN	ASMTL	Probable bifunctional dTTP/UTP pyrophosphatase/methyltransferase protein	3	7.085	3359.08	17031.2	7592.95	28781.9	5269.1	5509.22	13845.6	5202.1		6704.42	16232.8	42815.3	6308.95	12182.1	25229	1682.89
P45381	ACY2_HUMAN	ASPA	Aspartoacylase	6	26.518	33651.2	22931.4	16041.7	51950.8	10012.1	16999.2	34984.4		9901.18	20308.8	63126.2	58326	10937.8	73777.9	52142	25899.6
Q12797	ASPH_HUMAN	ASPH	Aspartyl/asparaginyl beta-hydroxylase	6	11.873	7411.8	8835.39	7914.99	3040.61	5173.71	10067.5	4504.91	7351.08	7616.27	7929.17	2932.72	12678.5	6020.44	6196.47	3440.25	4634.58
Q7L266	ASGL1_HUMAN	ASRGL1	Isoaspartyl peptidase/L-asparaginase	5	25.325	128229	123877	121117	136404	60787.1	102304	132178	58301.9	88694.1	120916	277343	120141	98493.2	64988.5	94488.4	167475
P00966	ASSY_HUMAN	ASS1	Argininosuccinate synthase	5	17.718	36135.8	47006.6	28319.2	38007.6	16512.3	25091.7	21810.7	17360.6	24045.4	29180.6	19245.1	28555.2	30958.1	55626.7	36287.1	11005
O14525	ASTN1_HUMAN	ASTN1	Astrotactin-1	7	8.833	12520.3	11336.7	10445.6	9673.47	5968.4	13299.9	18664.8	6818.73	7100.29	12224.1	3834.35	2147.16	15106.5	4587.83	13784.2	7688.5
Q9NT62	ATG3_HUMAN	ATG3	Ubiquitin-like-conjugating enzyme ATG3	2	7.325	12236.5	25867.8	9496.09	12870.8	2612.9	15478	8131.06		6564.23	4626.98	2728.4	2447.5	20390.3	2550.5	24138.6	1401.43
O95352	ATG7_HUMAN	ATG7	Ubiquitin-like modifier-activating enzyme ATG7	12	24.182	70341.5	70417.5	62976	74236	34357.3	37849.3	67515.4	31839.5	31122	82133.8	77720.5	44115.6	51527.9	76086.4	58878.3	56721.3
P31939	PUR9_HUMAN	ATIC	Bifunctional purine biosynthesis protein ATIC	15	36.655	174141	239666	152058	193411	100990	208407	102245	101992	73717.6	83693.8	70032.6	260442	170764	72482	141445	37511.2
Q8WXF7	ATLA1_HUMAN	ATL1	Atlastin-1	6	15.95	52868.7	67306.7	31163.3	52553.9	17450.7	80515.8	39125.4	12421.4	20709.3	23517.4	5244.11	31648.1	79513.2	17330.9	47468.2	3180.16
Q6DD88	ATLA3_HUMAN	ATL3	Atlastin-3	2	6.285	25442.7	22312.2	19098.6	21440.2	9310.83	29944.2	21052.8		8435.1	13023.6	6850.83	22660.6	22849.1	9235.69	36263.5	2357.45
O00244	ATOX1_HUMAN	ATOX1	Copper transport protein ATOX1	2	38.235	17196	15834.1	10771.6	16008.8	8809.12	11070.7	11440.4	1746	3067.58	14063.6	45079.8	15183.8	10988.7	24759.3	14479.2	3677.76
P05023	AT1A1_HUMAN	ATP1A1	Sodium/potassium-transporting ATPase subunit alpha-1	19	39.198	176234	172800	195306	100956	248120	287437	165310	218385	346275	126287	100231	68951.2	430744	44436.8	144943	174788
P50993	AT1A2_HUMAN	ATP1A2	Sodium/potassium-transporting ATPase subunit alpha-2	16	35.882	130049	113741	136467	86441.2	194804	178006	179777	119105	159953	125783	119867	74478.2	172049	41453.2	138419	137389
P13637	AT1A3_HUMAN	ATP1A3	Sodium/potassium-transporting ATPase subunit alpha-3	33	42.251	809144	810433	853419	566929	1110000	1140000	792742	1000000	1700000	657915	634905	361287	1540000	174020	699559	709929
P05026	AT1B1_HUMAN	ATP1B1	Sodium/potassium-transporting ATPase subunit beta-1	6	28.053	821082	768462	840865	510436	1500000	1320000	836619	1090000	2360000	695229	476784	449696	1930000	142814	740911	776359
P14415	AT1B2_HUMAN	ATP1B2	Sodium/potassium-transporting ATPase subunit beta-2	5	22.759	19900.8	19953	21639.9	18063.2	19504.8	31174.9	39078.4	26445.4	22773.8	26492.4	20212.6	8090.33	36446.6	5802.64	26937.8	19882.9
P16615	AT2A2_HUMAN	ATP2A2	Sarcoplasmic/endoplasmic reticulum calcium ATPase 2	13	17.85	107040	126065	181159	112013	131656	212256	303099	108431	164669	99742.9	48238.8	35829.8	258764	26708.1	149076	60201.1
P20020	AT2B1_HUMAN	ATP2B1	Plasma membrane calcium-transporting ATPase 1	11	22.869	75393.4	88686.4	117405	77322	105943	127571	140908	53936.5	41167.1	65919.7	31404.9	23735.8	151129	22623.3	111991	49594.7
Q01814	AT2B2_HUMAN	ATP2B2	Plasma membrane calcium-transporting ATPase 2	16	26.87	92197.9	80009.2	111969	78706.2	45580.7	81295.1	105530	44028.8	68370.4	49470.8	45920.9	48475.4	91081.1	14955.6	74274.6	57965.6
Q16720	AT2B3_HUMAN	ATP2B3	Plasma membrane calcium-transporting ATPase 3	8	19.836	311744	321929	441551	391334	293133	332767	537017	129333	183967	254062	158671	245638	434047	102351	609286	112894
P23634	AT2B4_HUMAN	ATP2B4	Plasma membrane calcium-transporting ATPase 4	21	22.885	197326	208397	231610	196292	307497	258531	312633	141082	214410	158157	72794.1	42252.1	291145	55720	265087	137973
P25705	ATPA_HUMAN	ATP5F1A	ATP synthase subunit alpha, mitochondrial	15	36.709	611029	742630	791488	712279	993605	886354	1210000	533605	1080000	615211	539528	544651	1320000	326283	955377	498572
P06576	ATPB_HUMAN	ATP5F1B	ATP synthase subunit beta, mitochondrial	23	66.163	663634	761800	905450	663926	1210000	925628	903486	813659	1120000	605030	928589	813275	1090000	529144	794394	1040000
P36542	ATPG_HUMAN	ATP5F1C	ATP synthase subunit gamma, mitochondrial	5	19.463	60230.1	76771.7	71697.8	112524	153997	127297	174398	80067.6	250702	63742.1	84799	156731	230257	55336.4	272155	37386.2
P30049	ATPD_HUMAN	ATP5F1D	ATP synthase subunit delta, mitochondrial	3	35.714	92185.9	128465	135033	144229	77363.1	184113	256386	167565	141626	117655	220562	154832	316529	156965	271648	137158
Q96IX5	ATPMD_HUMAN	ATP5MD	ATP synthase membrane subunit DAPIT, mitochondrial	2	43.103	18558.4	15748.9	23918.8	13782.6	25634.8	41907.5	25240.9	2113.96	63172	15239.3	12010.7	10889.5	77995.9	3034.81	28974.7	14892.5
P56134	ATPK_HUMAN	ATP5MF	ATP synthase subunit f, mitochondrial	2	25.532	161003	162262	131072	97562.4	205515	391512	176706	87769.4	262699	152440	208442	54490.2	579314	137390	268879	213204
O75964	ATP5L_HUMAN	ATP5MG	ATP synthase subunit g, mitochondrial	3	32.039	72597.5	76711.7	89559.1	12539.8	236295	187465	55595.1	56633.4	377730	45709.2	58453.2	39865.4	260998	12760.7	36430.1	94221.6
P24539	AT5F1_HUMAN	ATP5PB	ATP synthase F(0) complex subunit B1, mitochondrial	9	38.281	84342	116372	99381.5	84616.1	170237	201855	190957	42784	255152	74306.7	71013.1	58390.2	329116	54078.9	154427	77906.7
O75947	ATP5H_HUMAN	ATP5PD	ATP synthase subunit d, mitochondrial	7	46.584	121113	166955	150664	112065	236448	310450	206180	166434	395103	108772	111922	97789.3	392674	80738.9	192181	89574.6
P18859	ATP5J_HUMAN	ATP5PF	ATP synthase-coupling factor 6, mitochondrial	2	35.185	29871.7	28723.9	31648.2	20297.3	25740.9	85122.8	63040.5	9820.53	27580.9	36790.1	23158.2	16224.2	107507	6305.39	39825.4	19872.9
P48047	ATPO_HUMAN	ATP5PO	ATP synthase subunit O, mitochondrial	5	28.638	74679.2	80366.7	129133	66015.3	330777	159745	146095	62220.1	266479	79305.2	90716.2	36758.6	293759	21363.7	148813	91862.3
Q15904	VAS1_HUMAN	ATP6AP1	V-type proton ATPase subunit S1	2	7.234	5001.19	5402.09	7420.38	6343.65	6255.32	7889.58	8657.12		2844.48	8666.88	4201.84	3467.09	8011.64	6297.57	8169.64	5491.41
Q93050	VPP1_HUMAN	ATP6V0A1	V-type proton ATPase 116 kDa subunit a1	15	22.222	155912	161493	143148	171072	144993	110729	207356	123692	107962	141665	146837	129420	131080	105476	143427	113406
P61421	VA0D1_HUMAN	ATP6V0D1	V-type proton ATPase subunit d 1	7	38.177	188546	301927	352726	161469	357842	168660	285840	531750	235845	221014	185253	112687	196081	28522.8	74259.2	210123
P38606	VATA_HUMAN	ATP6V1A	V-type proton ATPase catalytic subunit A	19	44.408	274736	362793	278596	192373	250101	156089	189380	217543	144757	255352	185919	178426	212459	194250	190818	266999
P21281	VATB2_HUMAN	ATP6V1B2	V-type proton ATPase subunit B, brain isoform	17	52.446	287456	300266	302149	261284	265138	186772	218258	219046	164081	229346	166511	172707	183564	180869	190327	260464
P21283	VATC1_HUMAN	ATP6V1C1	V-type proton ATPase subunit C 1	9	31.152	210953	218138	204490	207505	149949	125202	149980	93509.4	110111	200132	130798	132260	141049	105348	147471	188389
Q9Y5K8	VATD_HUMAN	ATP6V1D	V-type proton ATPase subunit D	6	34.008	53697.4	66091.2	36526.3	36036.7	31180.7	32175.5	39120.8	64897.1	36796.8	54829.3	43675.2	17656.8	38613.4	35197.3	35801.9	49423.1
P36543	VATE1_HUMAN	ATP6V1E1	V-type proton ATPase subunit E 1	10	43.363	99937.3	155260	90632.1	135835	72609.2	72631.8	78411	93899	85925.7	105308	130657	208542	87365.2	184871	125423	120773
Q16864	VATF_HUMAN	ATP6V1F	V-type proton ATPase subunit F	5	61.345	98980.5	125049	84064.5	73133.1	77393.6	77581.9	83644	170125	51583.2	53899.7	69329.4	56290.9	70518.6	94470.3	87872.3	99951
O95670	VATG2_HUMAN	ATP6V1G2	V-type proton ATPase subunit G 2	3	39.831	37196.1	20371.8	20902.8	51369.3	114413	25813.5	27901.1	61094.6	42803.4	28948.1	40697	62699.8	33355.7	83440.2	44204.6	36287
Q9UI12	VATH_HUMAN	ATP6V1H	V-type proton ATPase subunit H	12	34.161	170017	182697	137005	189638	87910.2	115983	164089	151264	89329.8	169824	163004	165047	133726	140880	162497	145366
Q9Y2Q0	AT8A1_HUMAN	ATP8A1	Phospholipid-transporting ATPase IA	17	16.838	45848.7	51183	43489.2	41818.7	77578.2	101108	69306.9	41571.7	107934	39807.3	17554.8	14195.3	142797	15669.4	55338.2	29729.3
O75110	ATP9A_HUMAN	ATP9A	Probable phospholipid-transporting ATPase IIA	3	3.438	8227.53	8719.83	11231.6	4495.31	6988.15	25425.5	13003.7		11596.1	7607.93	1558		27510.9		10858.6	6784.19
Q5TC12	ATPF1_HUMAN	ATPAF1	ATP synthase mitochondrial F1 complex assembly factor 1	2	9.146	5298.76	8609.24	6803.59	8294	2124.9	11419.5	4673.35			5407.52	9096.42	8621.3	10106.7	4065.46	12807.3	1807
Q8N5M1	ATPF2_HUMAN	ATPAF2	ATP synthase mitochondrial F1 complex assembly factor 2	2	12.803	6557.79	5090.75	5013.67	5957.53	10109.7	4439.14	7438.23		2763.54	10483.1	4649.69	5251.69	4684.16	6306.3	5606.4	5659.07
Q9UBB4	ATX10_HUMAN	ATXN10	Ataxin-10	5	16	27121.8	22026.6	27758.1	12978.9	28978.8	22941.3	17820.1	69681.8	26342.8	32987.4	19685.4	17673.4	25943.8	39208.5	18086.9	11689.1
Q8WWM7	ATX2L_HUMAN	ATXN2L	Ataxin-2-like protein	2	1.86	51495.7	71075.7	34254.5	77486.9		45886.6	63181.9		13711	82877.3	37855.1	62195.9	72259.4	93192.3	98753.4	29789.4
Q13825	AUHM_HUMAN	AUH	Methylglutaconyl-CoA hydratase, mitochondrial	7	23.599	81318.8	70524.1	96089.7	54838.5	82865.5	80259.4	68753.7	88758.9	46347.4	110618	110714	54453.8	71389.5	71021.4	51542.9	133913
P25311	ZA2G_HUMAN	AZGP1	Zinc-alpha-2-glycoprotein	2	11.074	27033	45681.6	32549.8	15183.6	12741.5	19579.1	42325.9	12375.4	24384.8	25753.4	51828.8	37322.5	20685.4	93213.3	40318.3	25423.3
P61769	B2MG_HUMAN	B2M	Beta-2-microglobulin	2	16.807	32654	27932	18088.7	13726.8	15891.7	21240.3	36537.6		22036.9	17957.2	27705.7	15603.3	22787.9	5481.58	22866.8	14497
O43505	B4GA1_HUMAN	B4GAT1	Beta-1,4-glucuronyltransferase 1	5	25.06	17461.6	12071.9	8514.16	13753.9	7325.42	11382.3	18813.9	9899.05	15018.2	23194.4	14633.2	6894.08	11620.3	16178.9	10643.7	15606.1
Q92934	BAD_HUMAN	BAD	Bcl2-associated agonist of cell death	2	27.976	1934.58	2502.68	2416.49	7119.37	8581.26	1774.94	5907.03			6671.82	10341.8	5540	2951.45	12738.5	5816.27	755846
O95817	BAG3_HUMAN	BAG3	BAG family molecular chaperone regulator 3	3	6.435	55008.9	45340	39135.4	44211.1	32691.8	47924.9	55403	46549.2	35629.9	51166.9	93163.2	89501.7	46168.8	87362.2	41689	61402.6
O95429	BAG4_HUMAN	BAG4	BAG family molecular chaperone regulator 4	2	6.783	3975.63	4321.39	5337.33	5456.03		2820.43	10060.7		2051.89	5997.43	4844.28	3007.27	4924.2	3071.36	4284.45	5995.17
Q9UL15	BAG5_HUMAN	BAG5	BAG family molecular chaperone regulator 5	3	9.843	10003.6	16270.5	11114.3	16489.7	5531.45	18149.2	10823.6	5870.16	3542.24	2404.82	3927.58	22560.7	17177.6	4744.5	26422.9	1910.93
P46379	BAG6_HUMAN	BAG6	Large proline-rich protein BAG6	3	4.152	4475.31	5021.15	3560.55	5818.32		3942.86	6660.74			3866.29	6421.26	9487.19	8002.95	11527.5	9125.54	4316.35
Q9UQB8	BAIP2_HUMAN	BAIAP2	Brain-specific angiogenesis inhibitor 1-associated protein 2	9	20.833	41027.2	47899.7	37187.5	51144.2	20613.1	34046	57945.6	18819.1	15662.2	44429.5	23164.5	19255.2	67153.3	30295.9	47627.9	40179
P80723	BASP1_HUMAN	BASP1	Brain acid soluble protein 1	12	66.96	576382	756588	1070000	892567	1000000	1300000	1450000	1240000	1780000	802276	1100000	1140000	1580000	1530000	1110000	1010000
Q07812	BAX_HUMAN	BAX	Apoptosis regulator BAX	2	12.5	7987.95	8633.29	11342.8	12042.3	4412.98	6987.4	16210.5		6129.32	10203.9	18693.7	7036.91	13107.5	17349.3	16015.5	6804.54
O75936	BODG_HUMAN	BBOX1	Gamma-butyrobetaine dioxygenase	6	16.279	20214.1	19399.9	22433.9	16455.1	28954.3	18661.7	15164.4	55006.2	55604.8	16654.5	13494.7	31136.7	13821.4	28197.3	9316.22	13704.3
P50895	BCAM_HUMAN	BCAM	Basal cell adhesion molecule	4	9.873	8337.02	11920.2	9608.36	12620.3	12280.1	13870.6	13999.1		6871.88	8383.3	13203.2	11702.9	12737.2	9891.12	15010.6	10892.6
Q96GW7	PGCB_HUMAN	BCAN	Brevican core protein	9	11.416	238372	218216	131405	224018	165585	189734	206669	123492	255836	194602	141852	173190	262338	389639	269501	195923
P51572	BAP31_HUMAN	BCAP31	B-cell receptor-associated protein 31	3	13.821	42755.7	30526.5	19751.5	35836.3	15823.9	28327.4	27320.5	21691.5	23094	37921.9	36711.4	36465.2	31242.1	2913.27	32973.3	30049.5
O75363	BCAS1_HUMAN	BCAS1	Breast carcinoma-amplified sequence 1	4	10.959	188003	116623	82876.8	152262	96852.6	100978	128459	84190	171646	160025	206049	103621	94600.3	39994.3	130776	143900
Q9H6U6	BCAS3_HUMAN	BCAS3	Breast carcinoma-amplified sequence 3	2	5.388	4576.69	10025.9	4812.28	12931.4	921697	3309.45	11806.8			4201.12	3516.69	4145.99	12043	2350.78	15372.4	1584.82
P54687	BCAT1_HUMAN	BCAT1	Branched-chain-amino-acid aminotransferase, cytosolic	6	19.43	24954	28336.7	28204.6	28811.1	24890.7	24334.4	39652.4	29517.8	30399.9	45542.4	96578.6	93404.2	26985.4	60635.5	29640.2	46931.1
P12694	ODBA_HUMAN	BCKDHA	2-oxoisovalerate dehydrogenase subunit alpha, mitochondrial	7	20.674	37189.2	36539.1	30678.2	23724.4	15661.2	37727.7	25957.1	15020.2	31385.5	30673.5	9005.79	34266.2	36792.4	12831.5	28505.9	14662.9
Q9BXK5	B2L13_HUMAN	BCL2L13	Bcl-2-like protein 13	8	26.392	42644.4	38635.8	38381.2	22380.4	19253.2	35308	36920.9	53276.7	22855.6	48473.7	33159.8	28851.2	35087.3	24515.6	24906.7	46880.1
P11274	BCR_HUMAN	BCR	Breakpoint cluster region protein	2	1.574	2952.08	5852.94	3772.74	5208.33	2285.37	6083.04	6268.19		1331.29	3313.3	519302		17808.1	808771	13042.9	7146.15
Q9Y276	BCS1_HUMAN	BCS1L	Mitochondrial chaperone BCS1	4	13.365	6451.02	6172.58	8634.86	5583.1	34370.3	9980.26	9998		21348.2	5050.57	3341.81	10322.2	7912.32	5297.02	10834	8462.75
Q02338	BDH_HUMAN	BDH1	D-beta-hydroxybutyrate dehydrogenase, mitochondrial	3	9.329	42056.4	50015.5	31487.4	52587.5	30642.2	33115.2	53220.4	17258.7	4296.68	38282.2	39676.4	24221.2	49432.5	10564.4	49913.2	26560.7
Q9BUT1	BDH2_HUMAN	BDH2	3-hydroxybutyrate dehydrogenase type 2	7	37.551	38026.1	34625.4	46852.7	38623.1	19212	43570	39430	43013.3	52375	67374.8	79503.1	45776.6	34901.6	37895.8	36782.8	68609.1
O00499	BIN1_HUMAN	BIN1	Myc box-dependent-interacting protein 1	15	33.052	710403	532190	513257	432621	405301	426269	393663	398960	550512	521115	531425	402023	365172	592165	369714	682984
Q13867	BLMH_HUMAN	BLMH	Bleomycin hydrolase	5	16.484	145864	110492	105963	121098	61037.9	97265.1	147046	88845.3	102651	195767	187647	113967	109385	137665	94785	185071
P53004	BIEA_HUMAN	BLVRA	Biliverdin reductase A	5	28.378	81039.3	67975.6	60202.2	52571.2	20798.2	44711.5	64477.7	56459.5	23632.3	95154.6	102565	65108.7	52945.7	65363	58547.1	70086.3
P30043	BLVRB_HUMAN	BLVRB	Flavin reductase (NADPH)	5	29.612	95796.8	102311	65414.4	87686.9	39245.6	78679	79806.7	48229	37078.8	56446.1	102733	111739	79869.6	109708	117994	51472.9
Q9H3K6	BOLA2_HUMAN	BOLA2	BolA-like protein 2	2	32.558	42271.9	27383.2	29250.7	9800.13	11349.8	23101.7	9582.9	11932.2	50879.4	23425	4499.23	21293.3	23569.3		39761.5	51580
Q969J3	BORC5_HUMAN	BORCS5	BLOC-1-related complex subunit 5	3	21.939	33189.3	34678.5	34762.9	67185.4	18457	24855.1	59090.5	14526.4	16205.2	65289.4	67889.2	28083.7	22588.4	31320.2	50385.6	50082.8
Q96B45	BORC7_HUMAN	BORCS7	BLOC-1-related complex subunit 7	3	49.057	6153.83	4501.87	7252.26	5062.85	14382.5	3391.34	3366.03	13675.3	10968	4321.89	10475	6404.45	2875.87	4507.55	3737.68	7923.15
P07738	PMGE_HUMAN	BPGM	Bisphosphoglycerate mutase	2	16.602	7042.48	6700.51	6627.16	7683.9		4528.02	7041.23			7171.91	4812.11	9485.74	5177.76	9101.38	10377.4	9346.74
O95861	BPNT1_HUMAN	BPNT1	3'(2'),5'-bisphosphate nucleotidase 1	6	24.675	46037.9	35847.2	39997.6	30178.1	32717.5	28670.8	36613.1	50877.9	43141.1	46818.8	39853.4	19515	28726.3	23425.4	29457.4	44525.8
Q8WUW1	BRK1_HUMAN	BRK1	Protein BRICK1	4	54.667	68508.1	85592.5	42841.9	68961.5	49342.2	48347.1	75894	54146.1	17833.4	79312.7	48683.8	47966.2	73908.6	21107.4	81190.8	63044.6
P35613	BASI_HUMAN	BSG	Basigin	2	6.234	229193	147959	325758	28033.2	292784	279505	73460.1	111536	377686	117896	9012.94	13786.8	156995	10579.1	31639.8	342106
Q9UPA5	BSN_HUMAN	BSN	Protein bassoon	20	8.304	34787.3	30747.9	42790.4	55524.5	34457.3	31945.8	65918.5	37754.2	21571	51977.1	57958	30088.5	45854.7	66115	49449.5	59872.5
Q96K17	BT3L4_HUMAN	BTF3L4	Transcription factor BTF3 homolog 4	2	17.722	19766.9	17166.9	17907.3	15028.1	9604.96	17651.8	22229.5	19461.3	5990.53	23387	19879.7	15829.8	14625.1	18771.7	19002.6	17501.3
O43684	BUB3_HUMAN	BUB3	Mitotic checkpoint protein BUB3	3	14.329	7262.56	4640.51	7265.13	13331.3		4575.04	13692.8		3658.92	13445.3	25850.9	19026.6	7906.58	9835.11	12678.4	5558.23
Q9H0W9	CK054_HUMAN	C11orf54	Ester hydrolase C11orf54	5	24.127	102790	43066.5	38531.2	112479	75486	61495.9	70756.1	57989.3	46820.4	106288	185493	71209.2	60719.8	77532.5	112676	90051.5
Q9H3H3	CK068_HUMAN	C11orf68	UPF0696 protein C11orf68	3	11.644	116544	109076	151045	80286.6	112834	85609.5	82801.7	308509	92076.8	103796	106442	82081.7	76059.7	81106.6	58655.1	119098
Q99622	C10_HUMAN	C12orf57	Protein C10	2	28.571	8251	7596.43	7877.5	9722.83	1882.05	7066.88	7189.66			6771.47	7015.59	11972.8	10605.3	5923.12	11039.4	2349.57
Q07021	C1QBP_HUMAN	C1QBP	Complement component 1 Q subcomponent-binding protein, mitochondrial	5	33.688	94214.5	112282	111751	130138	116723	72219.1	159102	110383	77661.3	150725	100620	78929	95625.2	99038.4	95732.9	153061
P01024	CO3_HUMAN	C3	Complement C3	24	20.385	84125.4	56533	65928.9	69749.8	51977.9	58745.4	101364	51927	74976.6	89340.7	65183.6	61956.4	61768.6	62731.7	35971.9	71426.9
P0C0L5	CO4B_HUMAN	C4B	Complement C4-B	27	22.764	79126.2	53785.2	35993.2	42235	30143.6	29817.4	52814.5	27766.6	85787.3	49636.9	50427	31387	28921.9	44814.3	38482.4	40211.3
A6NDU8	CE051_HUMAN	C5orf51	UPF0600 protein C5orf51	2	14.626	6682.56	1951.99	5992.77	3679.44		3257.44	3454.41	6768.98	3751.46	4643.92	4956.57	8185.46	2847.69	4240.97	4360.24	3232.87
Q6P1X6	CH082_HUMAN	C8orf82	UPF0598 protein C8orf82	2	12.037	7312.22	4949.17	6670.93	4715.94	5884.2	7051.17	4613.42		1759.59	9499.11	9802.29	8344.49	4424.79	5141.89	4590.19	8062.4
P00915	CAH1_HUMAN	CA1	Carbonic anhydrase 1	8	54.406	100708	169335	116063	90105	220606	100182	97629.1	112332	218413	110192	155709	86064.6	90442	158710	149197	263473
P00918	CAH2_HUMAN	CA2	Carbonic anhydrase 2	10	52.692	398161	275891	372135	347705	520428	252764	311077	394513	797187	395213	368259	269083	145958	295225	245370	354298
Q9Y376	CAB39_HUMAN	CAB39	Calcium-binding protein 39	7	21.408	82994.4	73749.7	77116.1	73717.8	97877.4	72103.1	49118.6	70157.2	78954.5	114928	51687.7	55253.1	46844.2	36410.5	47248.9	85191.8
Q9H9S4	CB39L_HUMAN	CAB39L	Calcium-binding protein 39-like	5	23.145	74296.6	21767.5	83126.4	11938	47065.1	60714.7	12841	16177.3	39580.1	86526	15358	10381.5	39362.7	24179.8	17941.4	62091.5
Q5VU97	CAHD1_HUMAN	CACHD1	VWFA and cache domain-containing protein 1	2	2.119	6456.04	9637	9104.15	5596.32	6153.57	7346.35	14608.1	2206.44	4864.18	8664.81	4456.17	135553	10606.4	578161	10323.2	4396.49
P54289	CA2D1_HUMAN	CACNA2D1	Voltage-dependent calcium channel subunit alpha-2/delta-1	8	8.704	26850.6	26505.7	24571.3	21707.3	18393.5	26299.4	31968.6	27491.7	21410.4	40987.6	31957.1	14103.8	48525.1	21715.2	18367.5	42441.1
Q8IZS8	CA2D3_HUMAN	CACNA2D3	Voltage-dependent calcium channel subunit alpha-2/delta-3	2	3.758	1833.59	1915.5	1260.86	1129.63	3442.8		2672			3270.21	3175.97		1901.82	2543.77	1951.52	1483.38
P54284	CACB3_HUMAN	CACNB3	Voltage-dependent L-type calcium channel subunit beta-3	2	2.273	7061.49	8588.67	8809.17	464881	10771.9	8186.19	2278.95		6984.26	3903.83			14007.8			6819.08
Q9HB71	CYBP_HUMAN	CACYBP	Calcyclin-binding protein	5	32.018	39327.2	47879.2	43672.6	39331.6	16047.5	40532.5	56514.9	18639.7	29063	73520	65917.1	31763.4	33193.5	25773.4	35215.5	29000.3
Q9BY67	CADM1_HUMAN	CADM1	Cell adhesion molecule 1	2	4.977	93994.6	109364	156237	25603.7	185523	148717	78169.3	77011.9	144810	77004.4	15941.1	12693.2	83796.1	4349.59	22953.2	121357
Q8N3J6	CADM2_HUMAN	CADM2	Cell adhesion molecule 2	4	9.195	165223	151234	170159	86296.6	114658	136552	124333	116073	41483.5	84087.1	50822.4	37980.4	115455	4722.25	94103.8	94170.9
Q8N126	CADM3_HUMAN	CADM3	Cell adhesion molecule 3	8	28.141	212632	212154	157333	137725	195846	141779	148136	159991	138132	88676.2	55476.9	52865.5	173441	73436.9	163091	100780
Q8NFZ8	CADM4_HUMAN	CADM4	Cell adhesion molecule 4	4	14.948	159974	164319	154906	67117.9	130315	100064	84197.4	86995.8	230159	83712.7	39428.6	11616.6	92931.9	11963.8	42832.1	117210
Q9ULU8	CAPS1_HUMAN	CADPS	Calcium-dependent secretion activator 1	17	17.147	30555.5	64584.8	47753.9	48310.2	26125.2	57859.3	47931.7	27681.7	14273	27108.2	13570.6	34585.5	57989.9	18074.2	57015.2	7899.11
P05937	CALB1_HUMAN	CALB1	Calbindin	8	47.893	76986.1	95632.8	90865.4	99933	64249.1	65257.9	86520.2	96701.4	60969	134531	79894.6	49508.4	78292.7	74436	33638.1	108493
P22676	CALB2_HUMAN	CALB2	Calretinin	12	50.554	919982	989833	766054	1380000	1190000	951416	1020000	1310000	753348	1460000	2280000	1670000	863380	1860000	975811	950440
Q05682	CALD1_HUMAN	CALD1	Caldesmon	8	10.971	10972.3	6252.52	13104.5	8587.92	5743.83	12137.8	11970.7	10889.8	7978.85	13045.5	19987.7	11110.2	6856.75	3968.24	6626.95	11275
P0DP23	CALM1_HUMAN	CALM1	Calmodulin-1	7	44.295	1040000	1060000	1470000	764511	1750000	1260000	875602	1810000	1550000	1030000	716724	372068	1130000	306952	840543	1900000
P27797	CALR_HUMAN	CALR	Calreticulin	10	28.777	187401	221517	206745	269654	164361	123422	234689	123666	179927	163824	90770.5	239906	193091	155250	239591	74480.4
O43852	CALU_HUMAN	CALU	Calumenin	7	27.937	27779.1	36296.1	41500.5	36298.5	39872.9	45761.3	54536.8	37191.9	32696.1	30277.9	7424	34637	25575.7	13204.1	41459.4	12479.7
Q9UQM7	KCC2A_HUMAN	CAMK2A	Calcium/calmodulin-dependent protein kinase type II subunit alpha	7	20.293	28837.4	58246	40936.4	19543.3	26085.1	95993.6	31229.1	33037.1	39330.2	20121.2	10911.4	62400.1	144763	33661.5	44232.3	11409.1
Q13554	KCC2B_HUMAN	CAMK2B	Calcium/calmodulin-dependent protein kinase type II subunit beta	2	7.508	1824.21	6943.08	2136.53	2736.56		14722.6	4058.68			2800.2	3506.78	10507.3	11457.8	4475.85	7132.84
Q13557	KCC2D_HUMAN	CAMK2D	Calcium/calmodulin-dependent protein kinase type II subunit delta	3	11.824	12305.2	18083.1	15630.3	6348.98		33621.7	11813.9		767514	5166.03	6669.26	15429.8	38200.6	7027.32	12107.9	2973.76
Q13555	KCC2G_HUMAN	CAMK2G	Calcium/calmodulin-dependent protein kinase type II subunit gamma	2	6.093	16709.7	18150.4	13849.7	1065.94	5077.84	34435.7	1563.21		15864.5	3012.72	1095.66	4361.17	30417.7		5355.21	7649.09
Q16566	KCC4_HUMAN	CAMK4	Calcium/calmodulin-dependent protein kinase type IV	2	5.285	8518.06	6737.11	11350.2	9083.4	2057.15	9099.7	10772.4	7103.65	6937.21	7777.83		7369.88	11302.5		2736.5	11045.9
Q8NCB2	CAMKV_HUMAN	CAMKV	CaM kinase-like vesicle-associated protein	3	9.182	13407.2	16704.1	15970	35680	5964.5	15965.6	36294.9	45676.4	2560.66	15533.3	8837.44	7057.84	30795.3	75377.6	35682	5522.81
Q86VP6	CAND1_HUMAN	CAND1	Cullin-associated NEDD8-dissociated protein 1	27	29.593	200513	173713	160108	228799	155193	133805	172530	141411	140677	249743	246843	297204	151023	334886	178503	200023
P27824	CALX_HUMAN	CANX	Calnexin	13	30.236	56284.9	70934	50274.7	70313.6	47584.6	76699.5	73657.9	30863.2	49971.6	39179.6	41427.2	83155.2	73805.5	37375.2	103949	32368
Q01518	CAP1_HUMAN	CAP1	Adenylyl cyclase-associated protein 1	12	26.737	302319	293987	264784	355543	216198	253680	353904	174581	127418	296404	528876	365045	250961	461151	295405	275584
P40123	CAP2_HUMAN	CAP2	Adenylyl cyclase-associated protein 2	7	21.384	30170.8	92631	36010.3	38293.2	14454.8	58779.6	31461.5	22393.3	13791	16202.4	7106.18	32186.6	91088.6	20212.5	69714	29704.8
P40121	CAPG_HUMAN	CAPG	Macrophage-capping protein	6	25.862	47799.2	36850.7	24033.2	37265.4	32829.9	43893.3	45312.3	24334.5	29815.2	56934.3	43433.1	13415.1	23996.2	13190.3	32913.2	32020.5
P07384	CAN1_HUMAN	CAPN1	Calpain-1 catalytic subunit	10	18.627	69685.6	65026	57970.9	60269.6	32166.1	49761.9	65634.5	46013.8	47642.9	65459.4	77914.9	51641.5	55846.6	52887.1	52648.5	59361.5
P17655	CAN2_HUMAN	CAPN2	Calpain-2 catalytic subunit	8	20.143	53179.5	44283.5	34527	40399.9	16254.3	31138.8	51426.9	21825.7	18463.3	50538.1	44572.5	45966.2	38660.1	46959	45278.9	34778.8
O15484	CAN5_HUMAN	CAPN5	Calpain-5	3	6.719	20736	5438.89	20812.1	5182.65	10996.6	35075.7	1042.88	23343.4	35639.8	5348.6	4530.9	6662.53	37440.9	12387.1	10414.9	15963.1
P04632	CPNS1_HUMAN	CAPNS1	Calpain small subunit 1	5	39.179	26923.7	22662.4	17512.6	31782.9	15827	29464.3	34727	36486.7	3934.4	38342.3	71484.8	78090.2	18921.2	63436.4	37979.2	26182.6
Q14444	CAPR1_HUMAN	CAPRIN1	Caprin-1	3	5.078	10188.6	21938.3	10819.3	18179.5	6924.09	10561.1	19859.1	1926.94	5666.97	7007.16	1719.82	6404.25	26766.5	6000.19	23643.9	3958.05
Q13938	CAYP1_HUMAN	CAPS	Calcyphosin	5	22.182	271822	64252.3	116871	55589.9	161936	71717.2	118355	182794	69748.4	120950	60641.8	70860	65278	125457	104894	65857.3
P52907	CAZA1_HUMAN	CAPZA1	F-actin-capping protein subunit alpha-1	6	43.706	103023	84285.6	95158.5	168658	69611.6	82671.3	124963	98224.8	91660.7	135922	214333	264397	81774.2	214509	125063	109667
P47755	CAZA2_HUMAN	CAPZA2	F-actin-capping protein subunit alpha-2	6	33.916	191740	178379	219374	152493	177832	150466	191576	251482	237847	222876	218561	308152	150780	320584	112044	166170
P47756	CAPZB_HUMAN	CAPZB	F-actin-capping protein subunit beta	12	54.152	399182	430251	381345	330282	333345	345953	403808	436026	393144	423615	256398	212189	303489	191949	325832	455875
Q9Y2V2	CHSP1_HUMAN	CARHSP1	Calcium-regulated heat-stable protein 1	2	18.367	21018.8	25325.7	75078.3	39213.8	49384.5	28026.6	8934.86	38865.4	70856.1	38513.7	27994	55558.1	13593.9	55586.2	40030.4	47905.7
Q6F5E8	CARL2_HUMAN	CARMIL2	Capping protein, Arp2/3 and myosin-I linker protein 2	7	7.038	15137.3	16328.1	17165.1	10924.9	13828	15259.6	13353	30916.2	14466.7	29073.3	32043.7	14886.6	12313.6	21751.1	11180	20827.8
A5YM72	CRNS1_HUMAN	CARNS1	Carnosine synthase 1	3	6.892	14278.2	8043.36	4283.5	8545.16	31498.7	6312.09	1955.66	4495.52	7737.76	2245.56	2829.73	14061.5	8456.37	5300.96	8780.7	2541.3
P49589	SYCC_HUMAN	CARS1	Cysteine--tRNA ligase, cytoplasmic	14	22.326	104467	84226.2	87762.8	81517.2	47602.6	80514.6	68327.2	106420	73468.2	104363	83672.2	86824.6	80313.2	102995	66827.8	100761
Q9HA77	SYCM_HUMAN	CARS2	Probable cysteine--tRNA ligase, mitochondrial	4	9.043	10198.8	6815.69	9346.92	2310.56	3136.44	5827.05	3386.41	9784.73	2785.58	8472.25	5851.57	4299.22	7019.53	6628.86	4075.35	12197.2
O14936	CSKP_HUMAN	CASK	Peripheral plasma membrane protein CASK	6	8.855	18675.6	21136.4	12391	10689.2	13134.1	14372	12681	9931.83	11897.8	13789.4	10486.1	12700.5	19924.2	3678.3	12605.9	7443
Q8WXD9	CSKI1_HUMAN	CASKIN1	Caskin-1	3	3.424	6207.13	9217.45	5205.9	7447.67	3164.37	5372.68	12608.2	2372.89		8145.91	4782.88	4560.72	13662.6	11403.8	5376.52	8837.54
P20810	ICAL_HUMAN	CAST	Calpastatin	4	8.051	85428.3	39161.2	43383.8	28650.5	29614.6	50130.6	44505.8	60718.7	53079.1	73799	63638.3	36220.4	30134.3	47006.9	20524.4	74780.9
A6NHX0	CAST2_HUMAN	CASTOR2	Cytosolic arginine sensor for mTORC1 subunit 2	2	8.511	34302.5	23142.6	25607	21750.8		19161.7	32347.7	8600.92	4956.54	41353.2	29065.7	20374.8	16112.7	15387.6	22009.5	36124.8
P04040	CATA_HUMAN	CAT	Catalase	11	28.273	52736.8	38293.9	40088.1	36006.6	30958.2	36170.1	36202.2	58106.5	57810.2	61210.1	81725.6	77743.5	37318.3	37803.8	34021.3	79636.8
P22681	CBL_HUMAN	CBL	E3 ubiquitin-protein ligase CBL	2	2.87				2509.44	7467.29	2991.02	2819.43		5119.18				3604.9		1789.83	5040.8
P16152	CBR1_HUMAN	CBR1	Carbonyl reductase [NADPH] 1	11	50.181	411736	307976	263645	304313	231106	207963	237630	246294	260597	285695	269095	274921	191568	276061	239859	253278
O75828	CBR3_HUMAN	CBR3	Carbonyl reductase [NADPH] 3	3	24.549	9928.68	15000.7	7664.7	4176.12	6307.23	7001.23	14410.2	12774.9	3573.09	19714.4	8325.63	5465.53	9021.91	12503.7	5164.23	7363.11
P0DN79	CBSL_HUMAN	CBSL	Cystathionine beta-synthase-like protein	5	16.334	8645.78	9297.05	9792.57	7892.3	58252.3	7614.06	13476.3		4648.43	14884.5	9052.9	31735	6586.18	6161.78	10486.6	6349.38
Q8N163	CCAR2_HUMAN	CCAR2	Cell cycle and apoptosis regulator protein 2	3	4.442	10176.9	10663.4	10716.8	11639	1675.42	9811.02	12847.4	4502.32	6793.73	5687.07	6331.2	13684.6	10249.9	4977.55	13265.8	6607.57
Q96CT7	CC124_HUMAN	CCDC124	Coiled-coil domain-containing protein 124	4	26.457	21149.2	22749.7	15807	15479.9	9989.2	14668.1	16477.3	23550	15079.6	26205.9	18453.8	14361.5	13900.9	17459.1	13926.5	21096.3
O60826	CCD22_HUMAN	CCDC22	Coiled-coil domain-containing protein 22	3	5.742	16432.9	12782.4	11918.9	10278.2	4828.89	18421.6	13274.1	6137.82	17427.1	9625.51	7461.07	35917.1	13899.9	16241.8	8050.13	8319.32
Q96MW1	CCD43_HUMAN	CCDC43	Coiled-coil domain-containing protein 43	3	15.625	4887.14	6835.49	5374.81	8368.99		6010.4	5799.66			3929.74	4020.66	7449.69	5812.21	3731.86	11263.3
Q16204	CCDC6_HUMAN	CCDC6	Coiled-coil domain-containing protein 6	7	20.042	19224.7	20271.6	22357.3	17223.2	14609.3	27165.7	18372.6	30293.8	7868.15	12370.6	5254.99	11731.8	18230.1	6430.03	18110.4	8895.76
Q8ND76	CCNY_HUMAN	CCNY	Cyclin-Y	3	12.903	39240.6	38422.4	38439.7	28223.9	12493.5	30886	44452.1	44234	22400	43852.3	22730.8	26608.6	34393.9	31002.6	24032.6	31663.9
O14618	CCS_HUMAN	CCS	Copper chaperone for superoxide dismutase	3	17.518	9156.02	14328.9	11538.8	10789	18240.9	9615.76	8236.34	17901.6	7385.48	11610	18008.9	22782.8	9235.72	18888.3	10899.6	7646.4
P78371	TCPB_HUMAN	CCT2	T-complex protein 1 subunit beta	18	52.523	123002	142307	109519	106804	99321.4	118216	109760	79446.2	84439.1	142754	98886.8	106293	122851	77470.8	119134	76686.1
P49368	TCPG_HUMAN	CCT3	T-complex protein 1 subunit gamma	12	31.009	113378	116301	82293.4	82332.5	75110.7	96213.4	96477.7	35684.9	69445.2	114843	67702.6	74186.8	90541.6	57056.2	97111.8	70820.1
P50991	TCPD_HUMAN	CCT4	T-complex protein 1 subunit delta	6	14.657	115797	81075.2	59019.4	50707.6	28537.4	88986	51497.7	34852	46219.1	78141.9	22235	27749.5	112883	47749.2	49957.6	52534.1
P48643	TCPE_HUMAN	CCT5	T-complex protein 1 subunit epsilon	17	38.632	74004.4	74505.4	66062	65708.9	64936.8	68663.6	63863.2	41419.8	74649.2	69790.8	41222.6	70005.6	66014	35083.4	58006.6	44860
P40227	TCPZ_HUMAN	CCT6A	T-complex protein 1 subunit zeta	9	26.554	94251.3	111082	82082.5	111213	85775.8	104725	98499.9	60307.2	103657	90710.7	48732.9	102283	107532	40821.8	119741	52744.2
Q99832	TCPH_HUMAN	CCT7	T-complex protein 1 subunit eta	12	29.834	72633.7	81469.9	63619.2	78456.7	43045.3	66327.2	75388	45809.8	47400.4	76111.6	58976.8	52046.2	77906.5	39423.4	81367.5	43055.3
P50990	TCPQ_HUMAN	CCT8	T-complex protein 1 subunit theta	21	41.971	152293	147783	131820	113619	107864	156989	138184	90754.2	109600	156623	88876.8	80461.8	155747	50646.1	98744.8	149224
P41217	OX2G_HUMAN	CD200	OX-2 membrane glycoprotein	2	14.029	50062.8	78316.1	43955.3	53878.9	31968	58333.8	66077.3	12149.8	11010.4	30372.4	45422.4	27889.3	99507.6	20359.3	56470.5	19360
P16070	CD44_HUMAN	CD44	CD44 antigen	2	3.369	102122	41135.3	50393.3	25593	73931.4	46848.8	37779.7	40119.5	54576.9	30088.1	9867.5	7390.14	42428.7	4662.79	48242.5	15434
Q08722	CD47_HUMAN	CD47	Leukocyte surface antigen CD47	2	6.502	128672	105970	193972	68241.3	310645	369201	123115	220296	633812	100267		3660.06	295876		34250.3	172903
P60033	CD81_HUMAN	CD81	CD81 antigen	2	18.22	75230.3	50579.9	50917.3	34814.3	37682.7	84176.9	37192.5	34452.1	133585	27066.3	29907.4	13987.2	55278.9	36814.2	34009.7	49016.3
P27701	CD82_HUMAN	CD82	CD82 antigen	2	8.24	60002.3	40916.6	27004.7	33777.4	59803	51741.5	40003	16290.7	80203.6	32123.2	34240.2	39201.7	77754.5	27271	58055.3	54126.9
P21926	CD9_HUMAN	CD9	CD9 antigen	2	4.386	96806.1	34508.1	214045	48238.6	113395	79762	5566.82	481902	140052	4054.42	22026.7	32707.3	18527.1	32548.1	36041.2	85080
Q16543	CDC37_HUMAN	CDC37	Hsp90 co-chaperone Cdc37	7	25.132	130849	98366.6	110788	114433	53204.8	95672.8	121849	55806.3	57811.2	142118	125312	60676.5	80582.5	57456.2	84691.6	99904.3
P60953	CDC42_HUMAN	CDC42	Cell division control protein 42 homolog	8	42.932	117472	131354	142059	96801.6	105385	97505.6	178979	75498.6	205597	103758	130110	126216	123744	123604	114759	111021
Q9H3Q1	BORG4_HUMAN	CDC42EP4	Cdc42 effector protein 4	4	19.382	2288.37	3435.92	1065.9	3935.55	416371	4524.64	4123.31		491725	4337.13	3154.42	29870.5	1992.1	15627.7	2936.04	2112.41
P55290	CAD13_HUMAN	CDH13	Cadherin-13	5	10.238	8818.23	11650.1	11346.9	17463.6	7551.49	11668.6	16027.2	4074.52	12086	23095.5	25434.8	15065.1	14635	50795.2	6785.99	19504.4
P19022	CADH2_HUMAN	CDH2	Cadherin-2	7	11.921	53928	45400.8	50455.4	55710.5	32260.6	41197.7	64588.4	59284.1	34327.7	23019.6	14066.3	37666.3	48341.6	35773.4	32474.5	25839.8
P46527	CDN1B_HUMAN	CDKN1B	Cyclin-dependent kinase inhibitor 1B	3	30.303	21564	12243.8	13531	24698.1	10402.8	6939.44	14626.2	8792.42	7108.33	9450.46	29868.1	21338.7	5596.83	17111	16236	10289.1
O95674	CDS2_HUMAN	CDS2	Phosphatidate cytidylyltransferase 2	3	10.787	9856.62	12295.5	9038.78	5251.6	3329.75	18096	19616.9	6822.09	14243.4	8237.57	4579.64	12413.2	28425.2	4929.88	18014.1	5457.41
Q9UKY7	CDV3_HUMAN	CDV3	Protein CDV3 homolog	2	22.868	2310.88	1551.58	197693	1137.59		1198.28	1330.45			2188.25	2257.72	930273	105469	22842.5	2126.12	2641.86
Q8N111	CEND_HUMAN	CEND1	Cell cycle exit and neuronal differentiation protein 1	2	21.477	104382	75820	115036	140112	264573	138751	254541	90211.2	386693	110079	196826	227368	238930	222035	434001	127764
Q5SW79	CE170_HUMAN	CEP170	Centrosomal protein of 170 kDa	7	7.197	17727.9	21923.2	19568	39871.7	10358.7	23482.4	27822.2	11769.7	13146.5	23755.3	29783	44535.3	26146.9	37147.4	36087.5	10790.9
Q9BYV8	CEP41_HUMAN	CEP41	Centrosomal protein of 41 kDa	4	16.354	11270	9883.61	8142.52	17306.5	7642.07	8041.47	16079.9	2751.01	4054.44	22589.4	17443.8	6970.39	9488.5	19385.3	13042.7	12926.5
P23141	EST1_HUMAN	CES1	Liver carboxylesterase 1	3	7.407	2242.5	1245.27	2825.54	2983.86		3696.14	4629.35			7833.64	2494.79		2117.01	10089.5	3145	2421.7
P41208	CETN2_HUMAN	CETN2	Centrin-2	3	25	10058.8	6869.34	9780.49	7658.99	11252.4	11202.2	10412.5	6469.14	3640.28	9037.28	7302.51	9683.13	11091.5	6386.62	7625.63	7485.59
P23528	COF1_HUMAN	CFL1	Cofilin-1	10	60.241	604570	833048	946575	746148	951103	409966	649429	1290000	819252	567283	244206	682927	463986	402906	349293	521873
Q9Y281	COF2_HUMAN	CFL2	Cofilin-2	4	45.783	78204.5	75542.8	56942.4	25557.2	60994.4	42762.8	40303.9	52152.8	42114.1	54102.5	112599	53819	48939.8	57725.5	25030.1	103571
P10645	CMGA_HUMAN	CHGA	Chromogranin-A	7	22.538	22762.7	22013.4	26501	27647.5	14107.5	21557	34794	10653.1	17734.4	50430	52153.6	20843.9	17374.7	26551.4	15265.9	40310.2
P05060	SCG1_HUMAN	CHGB	Secretogranin-1	15	25.849	35279.6	38833.7	40359.1	49668.9	40265.7	42047.7	68165.6	57287.1	38107.5	88483.8	59249.9	34877.3	41563.3	69984.9	56291.1	46425.7
O00533	NCHL1_HUMAN	CHL1	Neural cell adhesion molecule L1-like protein	14	15.563	143725	107465	131732	102094	118063	106477	117154	131932	97618.4	132859	126577	102500	93984.2	95711.9	135817	165569
O43633	CHM2A_HUMAN	CHMP2A	Charged multivesicular body protein 2a	2	8.559	5180.95	2932.72	4920.03	1660.05	3171.19	5033.52	5172.31	11429.1	6320.8	6202.3	1014.45	649826	4373.97	1063.33	1322.34	7249.3
Q9H444	CHM4B_HUMAN	CHMP4B	Charged multivesicular body protein 4b	4	22.768	9890.15	4549.02	9496.78	6333.01	8792.66	7604.35	14818.9		9830.93	16166.5	26659.8	4217.9	5073.67	3368.65	2260.22	15572.6
Q96FZ7	CHMP6_HUMAN	CHMP6	Charged multivesicular body protein 6	2	13.433	5972.28	8597.31	4421.1	8570.23	6172.57	9765.41	8172.11		5573.26	3140.39	2887.38	7139.76	13562.3	4470.66	11188.2	1424.74
P15882	CHIN_HUMAN	CHN1	N-chimaerin	2	5.882	3227.05	3786.9	5275.64	1450.05		5325.8	4339.07			2894.84	7688.78	9552.2	4666.37	3121.66	3403.09	3924.85
Q9UHD1	CHRD1_HUMAN	CHORDC1	Cysteine and histidine-rich domain-containing protein 1	4	21.084	33899	21355.3	29454.9	30525.2	20265.4	27174.2	29475.4		11645.8	43089.7	19051.7	46115.5	19412.9	21176.9	22536.3	22350.7
Q99653	CHP1_HUMAN	CHP1	Calcineurin B homologous protein 1	2	14.359	9489.45	11336.3	13177.6	5676.37	3471.96	16360.9	10088.9	4161.59	13110.3	9425.44	697973	2452.43	18304.7	1311.3	9924.29	5710.48
Q14011	CIRBP_HUMAN	CIRBP	Cold-inducible RNA-binding protein	3	20.93	59968.8	111639	88670.7	83536.2	48459.9	55457.9	89028.3	35806.4	84400	42321.8	23602.7	51037.4	75136	47747.9	86311.6	40175.7
Q9NZ45	CISD1_HUMAN	CISD1	CDGSH iron-sulfur domain-containing protein 1	3	34.259	35524.5	43106.4	31995.8	33309.1	51810.8	97914.4	69178	21916.9	46036.5	30127	30122.5	21970.5	128212	33170.8	68428.2	21711
O14578	CTRO_HUMAN	CIT	Citron Rho-interacting kinase	2	1.135	5068.62	16832.6	8926.6	13562		12869.6	7712.08	1865.87	1301.24	3483.24	3451.4	6757.96	24242	3866.98	16073.3	6410.77
Q07065	CKAP4_HUMAN	CKAP4	Cytoskeleton-associated protein 4	2	4.485	733.32	2181.92	1790.9	1198.88	5224.77	4491.42	3646.5		336122				9347.58	6760.91	3230.81
Q14008	CKAP5_HUMAN	CKAP5	Cytoskeleton-associated protein 5	21	14.173	72054.6	75160.6	75626.3	64772.8	39109.6	83379.2	52189.2	37104.6	32741.4	38859	25539.7	74901.1	75024	46427.7	59671.5	35437.4
P12277	KCRB_HUMAN	CKB	Creatine kinase B-type	16	54.593	1530000	3150000	1900000	1240000	1280000	3140000	518664	972343	638049	301781	243987	1320000	1960000	420474	1390000	188232
P12532	KCRU_HUMAN	CKMT1A	Creatine kinase U-type, mitochondrial	8	33.333	77692.1	114116	107305	124179	93986	242249	115254	85546.1	45894.9	91321.1	184808	139770	244961	192985	102393	63700.2
Q7Z460	CLAP1_HUMAN	CLASP1	CLIP-associating protein 1	5	5.982	18004.6	19605.3	12432.2	18888.3	5871.82	14610.9	15933.2	2356.75	2590.96	10696.2	6690.77	34522.1	23509.1	16831.3	18257	8581.97
O75122	CLAP2_HUMAN	CLASP2	CLIP-associating protein 2	12	12.674	55110.2	53382.3	57324.6	71934	27466.2	57678.5	57729.3	37778.1	19154.1	45409.4	36807.5	75297.2	60243.4	53630.2	59630.5	35941.7
O00299	CLIC1_HUMAN	CLIC1	Chloride intracellular channel protein 1	5	35.685	40132.4	23522.6	23909.3	12614.3	15180.3	20899.7	28453	20371.3	25433.4	38694.4	21748	13509.7	19610	12742.1	16264.5	23241
Q9Y696	CLIC4_HUMAN	CLIC4	Chloride intracellular channel protein 4	11	48.617	134734	86493.6	69596.1	88688.6	53601.1	52151.1	41975.3	94164.1	93844.3	48686.5	55875.5	161320	52801.5	97492.2	92209.7	20346.1
P30622	CLIP1_HUMAN	CLIP1	CAP-Gly domain-containing linker protein 1	12	12.1	10735.7	11673.6	10231.7	14751.6	4209.31	10178.6	13893.5	6795.33	3234.6	12060.5	8036.21	10245.3	9841.49	12669.2	12611.7	7102.83
Q9UDT6	CLIP2_HUMAN	CLIP2	CAP-Gly domain-containing linker protein 2	13	16.826	20305.1	17837.8	16545.3	26019.3	12839.5	18099.3	21976.9	8038.63	8923.05	12901.8	10681	16159.4	20502.3	17666.9	23670.2	8181.92
Q16740	CLPP_HUMAN	CLPP	ATP-dependent Clp protease proteolytic subunit, mitochondrial	3	12.635	10770.8	14286.1	8450.41	7958.55	5060.12	8245.58	8752.83	10490.5	2221.12	12195.6	4730.7	5549.39	11469.8	9936.19	7029.71	8089.73
O94985	CSTN1_HUMAN	CLSTN1	Calsyntenin-1	5	7.543	28214.9	28023.7	31586.1	38115.2	23849.8	22604	41196.8	30439.1	26353.7	48765	44615.3	16436.4	26903.8	31317.9	29141.7	31780.2
P09496	CLCA_HUMAN	CLTA	Clathrin light chain A	3	10.887	229116	248569	176755	45666.2	187893	226985	66031.9	235481	21048.3	96437.8	11658.3	72836.3	185780	13603.9	34985.6	92751.6
P09497	CLCB_HUMAN	CLTB	Clathrin light chain B	7	30.568	139389	154859	121755	86988.4	137698	132948	102347	126691	74653.9	88825.8	30607.3	52890.5	134732	27669.4	107311	69466.2
Q00610	CLH1_HUMAN	CLTC	Clathrin heavy chain 1	56	41.015	1250000	1610000	1080000	1050000	973169	1220000	1110000	1050000	575490	763898	377603	625811	1200000	563162	1070000	522570
P10909	CLUS_HUMAN	CLU	Clusterin	9	24.276	121710	129737	139993	107765	146619	162623	137305	115707	156596	135501	62357.3	20002.5	129449	19778.1	94608.3	108471
Q8N0X4	CLYBL_HUMAN	CLYBL	Citramalyl-CoA lyase, mitochondrial	2	6.471	3840.29	6689.12	9725.84		5754.37	5859.89	5007.36	8513.69	6926.05	2847.07	2850.68	3067.73	2679.71	2294.26	2706.39	16936.8
Q8NFW8	NEUA_HUMAN	CMAS	N-acylneuraminate cytidylyltransferase	2	5.069	4474.45	4757.95	5991.87	12061.6	3817.3	1837.74	6711.75			3088.77	3555.67	9575.73	3614.48	10081.2	5543.94	4099.33
Q96DG6	CMBL_HUMAN	CMBL	Carboxymethylenebutenolidase homolog	4	23.673	12323.3	15852.4	18697.9	20819.5	51488.3	8989.41	15824.8	43639.1	44862.8	12177	15734.1	13872.3	7847.21	13735.2	10198.9	8146.52
P30085	KCY_HUMAN	CMPK1	UMP-CMP kinase	4	25	80833.7	88097.2	87837.7	112800	64866	103947	73942.9	77026.9	84532.6	70387.2	30055.2	82764.6	102274	29847.6	125688	34382.6
Q96KN2	CNDP1_HUMAN	CNDP1	Beta-Ala-His dipeptidase	6	14.398	27553.1	22452.8	19603.9	15199	16344.1	8998.29	20332.6	8109.81	20954.9	19439	14839.2	6768.28	14449.9	15856.3	15872.4	28765.1
Q96KP4	CNDP2_HUMAN	CNDP2	Cytosolic non-specific dipeptidase	22	54.526	645186	444474	449201	518470	526060	407559	387925	461523	477936	413279	366142	436726	315920	379274	366742	346928
G9CGD6	CNIPF_HUMAN	CNK3/IPCEF1	CNK3/IPCEF1 fusion protein	3	4.894	20572	14525.7	11969.1	8298.62	1322.73	8821.63	14235.1	17687.3	8286.68	18386.9	26210.4	23366.7	10445.5	16425.5	10014	20059.6
Q15417	CNN3_HUMAN	CNN3	Calponin-3	4	17.325	14336.1	13591.2	17320.5	14287.6	29117.4	24827.5	16529.6	20249.4	6574.31	29601.6	29825.9	6954.02	11439.9	7650.58	24867.1	17266.4
A5YKK6	CNOT1_HUMAN	CNOT1	CCR4-NOT transcription complex subunit 1	4	1.768	9231.62	11470.9	8698.98	3333.59		14002.7	7628.75	17716.7	1651.79	11273.3	4670.25		10205.1		9597.65	11362.8
P09543	CN37_HUMAN	CNP	2',3'-cyclic-nucleotide 3'-phosphodiesterase	18	38.48	1810000	2300000	2260000	1570000	2820000	2040000	1090000	1380000	3180000	538739	394775	937184	1320000	180919	1740000	1010000
Q9Y2B0	CNPY2_HUMAN	CNPY2	Protein canopy homolog 2	3	24.176	15267.1	20417.3	16137.5	25075.5		15069.7	20939.8		12894	11691.8	15443.6	36225.6	16093.9	13299.8	23391.4	3689.35
Q96F85	CNRP1_HUMAN	CNRIP1	CB1 cannabinoid receptor-interacting protein 1	6	48.78	291337	255977	296463	315174	164292	178630	343623	230033	218719	328877	250808	128510	265296	196180	174533	329237
Q12860	CNTN1_HUMAN	CNTN1	Contactin-1	22	32.417	447367	452816	489926	438872	498397	525932	688201	418279	614504	509057	371396	238313	707136	377226	426090	493314
Q02246	CNTN2_HUMAN	CNTN2	Contactin-2	8	11.538	29426.5	26547.5	21178.6	26761.9	14117.3	16433	33857.7	10616.1	28151.1	26602.4	29764.8	29541.9	23397.5	32270	29658.6	26193.1
P78357	CNTP1_HUMAN	CNTNAP1	Contactin-associated protein 1	16	17.197	48262	72856.1	72258.9	43174.4	46151.9	85302.3	65740	28023.1	78520	31866.9	22073.1	17007.8	82074	11612.8	41517.3	33511.3
Q9UHC6	CNTP2_HUMAN	CNTNAP2	Contactin-associated protein-like 2	10	11.42	59569.3	64490.2	67945.9	59177.8	37488	66305.4	103407	38278.1	51411.5	53695	27611.4	31454.3	66671.3	30021	65670.4	39977.5
Q9C0A0	CNTP4_HUMAN	CNTNAP4	Contactin-associated protein-like 4	2	1.835	7633.09	6841.41	5866.29	8728.11		7372.03	6361.88		439072	8896.97	8258.33	6303.85	4609.32	5412.09	6651.69	10249.4
Q8WYK1	CNTP5_HUMAN	CNTNAP5	Contactin-associated protein-like 5	2	3.216	6578.08	6807.42	5762.91	3683.22		2391.41	4963.05		5051.7	6640.43	2702.92	8957.21	6642.7	7475.22	3126.06	4842.73
Q9Y2R0	COA3_HUMAN	COA3	Cytochrome c oxidase assembly factor 3 homolog, mitochondrial	3	27.358	22845.1	30666.1	33358	16747.9	15970.9	36024.1	21914.7	6059.37	19448.4	24407.8	12964.3	17541.1	34144.3	2938.66	12464.7	15035.4
Q13057	COASY_HUMAN	COASY	Bifunctional coenzyme A synthase	2	6.206	4512.86	14418	5526.71	9152.85		11218.8	4730.57			3343.61	4518.02	6024.9	9331.59		15173.1
Q9UBI1	COMD3_HUMAN	COMMD3	COMM domain-containing protein 3	3	23.59	7902.04	13713.6	9147.44	24153.3	4047.32	10169.4	9252.05		6680.63	4533.71	4857.56	16895.7	10867.7	7451.22	28553.1
P21964	COMT_HUMAN	COMT	Catechol O-methyltransferase	6	33.579	21935.8	18067.3	21771.3	11024.1	29909.9	30952.8	7613.28	51621.5	26475.8	11193.7	12691.8	9810.63	19780.8	12281.8	15827.6	7410.73
P61201	CSN2_HUMAN	COPS2	COP9 signalosome complex subunit 2	11	31.828	56609.3	54449.3	43895.4	71965.4	29793.8	40689.5	59771.4	31982.9	12906	55746.4	41863.7	73516.7	55974.8	62232	75426.7	26519.6
Q9UNS2	CSN3_HUMAN	COPS3	COP9 signalosome complex subunit 3	7	24.35	39878.3	38076.8	32572.5	27790.4	33761.9	29555.7	29797	26588.1	14942.2	34448.4	16730.7	38012	35108.4	19917.2	25797.9	17749.8
Q9BT78	CSN4_HUMAN	COPS4	COP9 signalosome complex subunit 4	10	33.744	49038.2	44114.7	43089.7	58548.4	31060.4	34914.4	40592.5	29076.8	16775.2	43292.9	33931.2	58949.4	37424.2	45084.9	45003.3	27478.1
Q92905	CSN5_HUMAN	COPS5	COP9 signalosome complex subunit 5	3	9.88	30842	42105.2	25122.1	37703.7	17735.7	15770.4	32848.6	11881.1	25886.7	34778.9	31666.8	82104.9	22517.1	80278.5	35564.6	18941.4
Q7L5N1	CSN6_HUMAN	COPS6	COP9 signalosome complex subunit 6	4	22.936	17123.8	23383.3	17909.9	27589.8	8111.21	11513.2	23794.8	6929.83	7842.37	20145.8	13817.7	21380.6	17709.9	17684.4	22930	9712.81
Q9UBW8	CSN7A_HUMAN	COPS7A	COP9 signalosome complex subunit 7a	5	29.091	24150.4	23309.4	19906	13964.6	12740	17903.7	15209.2	17456	4663.34	17762.1	9011.75	20909.7	19090.5	19881.4	7277.6	12668
Q9H9Q2	CSN7B_HUMAN	COPS7B	COP9 signalosome complex subunit 7b	2	11.364	9527.19	10528.3	9236.88	20071.7	1633.59	6994.51	12841.9		5141.33	6946.62	3155.46	15647.9	8121.71	15253.9	17813.1	5338.71
Q99627	CSN8_HUMAN	COPS8	COP9 signalosome complex subunit 8	2	13.876	34135.6	36633.8	23790.5	24406.5	13108	25975.1	22613	9573.78	10645.5	37495.7	16204	25254.3	30970.2	18596.8	23488.2	16855.9
P61923	COPZ1_HUMAN	COPZ1	Coatomer subunit zeta-1	2	19.209	9197.11	7830.38	9114.72	8095.01	8683.51	8028.19	11815.4	2205.07	11326.4	12757	12129.2	10773.5	10589.7	11108.5	11695.2	7086.72
Q9NZJ6	COQ3_HUMAN	COQ3	Ubiquinone biosynthesis O-methyltransferase, mitochondrial	2	7.859	11830.1	10869.1	6990.43	12786.2	7494.38	10635.4	10676.9	6347.9	8484.08	14143.5	11390.8	13896.9	10630.1	8699.89	13222.3	12319.1
O75208	COQ9_HUMAN	COQ9	Ubiquinone biosynthesis protein COQ9, mitochondrial	2	10.063	10285.8	11747.4	5873.26	11647.9		16323.7	10764.5			17062.6	24150	23069.6	20535.2	16218	18278.7	16941.2
P31146	COR1A_HUMAN	CORO1A	Coronin-1A	8	17.137	93516	116098	111117	159923	71700.7	101518	152358	68072.5	63977.6	88058.5	34998.9	111285	105930	130157	141354	65209.4
Q9BR76	COR1B_HUMAN	CORO1B	Coronin-1B	2	9.407	20212.8	24101.9	8338.96	16272.2	9242.42	14028.4	17927.7	12011.9	9670.69	12495.5	7594.81	28022.4	12722.5	33604.9	11111.6	10038.3
Q9ULV4	COR1C_HUMAN	CORO1C	Coronin-1C	5	14.557	20984	18035.4	26643.3	17771.2	54584.1	23869.1	21522.6	59323.2	45663.6	27779.9	14055.4	22076.1	28530.8	7132.06	12460.1	31514.6
Q9UQ03	COR2B_HUMAN	CORO2B	Coronin-2B	2	5.208	50888.9	54981.8	39637	56447.1	31988.8	31388.7	49530.5	25959.8	11083.3	29270.8	39993	22791.4	46829.6	16169.7	60124.6	8760.1
Q14019	COTL1_HUMAN	COTL1	Coactosin-like protein	5	35.915	34289	60959.4	68584.1	19447.8	52025.8	24151.6	16457.9	114531	131789	41136.9	16230.5	13355.3	26802.2	22579.2	12191.7	62703
P13073	COX41_HUMAN	COX4I1	Cytochrome c oxidase subunit 4 isoform 1, mitochondrial	4	27.811	44383.3	60815.1	62924.2	28719.8	50555.8	49092	57570.5	48667.5	33723.5	61717	49750.8	20279.1	60083.4	12013.5	29499.1	59880.7
P10606	COX5B_HUMAN	COX5B	Cytochrome c oxidase subunit 5B, mitochondrial	2	17.829	94253.9	113822	109253	19439.6	66064.5	107570	91492.4	97158.9	102933	102082	28336.5		114629	14398.2	16455.5	105114
P00450	CERU_HUMAN	CP	Ceruloplasmin	14	19.061	25761.2	15402.1	30578.2	31877.9	22968.4	13304.3	49460.7	29052.7	23207.3	41831.5	76383.2	39172.4	25069.8	59571.6	37852.2	40444.4
P16870	CBPE_HUMAN	CPE	Carboxypeptidase E	8	28.151	39565.8	51781.3	42930.2	20382.7	52491.8	38103.8	39218.3	45475.1	61073.4	60390.9	48450.5	47421.9	33494.5	42803.9	21573	53608
O14810	CPLX1_HUMAN	CPLX1	Complexin-1	2	25.373	18892	20623.3	22468	32892.2	7253.5	9200.41	28223.6	20031.7	1903.9	31579.7	203337	145546	18402.9	128782	37327.8	38270.1
Q6PUV4	CPLX2_HUMAN	CPLX2	Complexin-2	3	35.821	73702.9	92389.9	88147.2	91280.3	492226	306177	254846	99536.6	540475	70707.3	68726.2	25517.1	241173	29538.3	179978	84602
Q8WVH0	CPLX3_HUMAN	CPLX3	Complexin-3	3	26.582	6861.09	8850.21	5480.22	28127.9	5704.1	8374.39	16064.4	10707.9	15228.1	8306.83	37619.2	6549.99	9393.04	57137.9	21951.8	13569.6
Q99829	CPNE1_HUMAN	CPNE1	Copine-1	2	3.352	22164.2	12247.8	20013.3	8688.79	37512.9	25145.2	2826.34	16519.9	20841.9	17389.5	7684.15	7124.83	36135.2		1639.69	15090
O75131	CPNE3_HUMAN	CPNE3	Copine-3	2	5.028	8543.25	20746	35203.3	14709.7	24929.6	39088.1	23833.1		44196.7	19574.3	6823.87	4606.26	21192.1		16028.6	20276.2
Q9HCH3	CPNE5_HUMAN	CPNE5	Copine-5	5	12.31	43453.3	39428.5	44972.3	41890.8	61284.5	85310.3	67626.9	42338.7	82218.4	31797.2	27981.2	8363.11	87233	19415.7	49393.6	43382
O95741	CPNE6_HUMAN	CPNE6	Copine-6	8	17.415	44128.1	94326.8	92186.9	71856.9	64597	161670	106600	29233.9	67281.5	30933.6	4958.43	8353.11	152943	26563.5	115005	15356.1
P36551	HEM6_HUMAN	CPOX	Oxygen-dependent coproporphyrinogen-III oxidase, mitochondrial	4	12.335	7917.37	7624.3	6888.59	9189.82	20492.5	6673.8	11030.5	8148.4	14234.1	9546.78	8165.11	11905.1	10384.7	10883.9	9813.37	4630.96
Q9BRF8	CPPED_HUMAN	CPPED1	Serine/threonine-protein phosphatase CPPED1	5	24.522	73092.4	34407.3	42587.5	37738.2	24465.4	30512.7	48224.2	22480.1	49161.3	58073.4	48410.6	93934.2	21478	118020	41952.7	39877.7
Q9Y646	CBPQ_HUMAN	CPQ	Carboxypeptidase Q	5	16.949	17207.6	12198.2	10786.1	8247.31	18130.2	8290.96	9549.16	7564.67	12415.1	16729.5	20963.7	12773.1	5527.1	13562.3	8061.96	11232.9
P50416	CPT1A_HUMAN	CPT1A	Carnitine O-palmitoyltransferase 1, liver isoform	2	3.105	6086.62	8449.45	11943.4	8426.44	20953.4	15951.1	5007.34	10413.1	19153	3564.12	6449.3	7851.95	15740.9	10804	6915.7	4465.63
P23786	CPT2_HUMAN	CPT2	Carnitine O-palmitoyltransferase 2, mitochondrial	3	5.623	7094.43	7752.47	8509.04	11684.8	5447.02	12243.2	5236.24		4675.06	5319.8	22558.1	6207.61	9274.01	8838.43	14646.5	4404.71
P29762	RABP1_HUMAN	CRABP1	Cellular retinoic acid-binding protein 1	3	23.358	8865.66	11564.1	7405.6	9895.56	4260.31	18164.3	11309		5848.74	11619.1	18241	41625.9	8134.84	6403.61	11359.5	5874.45
Q6NV74	CRCDL_HUMAN	CRACDL	CRACD-like protein	4	10.291	10402.3	10722.6	20772.9	29599.6		10045.7	30055.4			15172.3	8674.48	13223.2	16085.4	34342.9	17990.8	20145.5
P43155	CACP_HUMAN	CRAT	Carnitine O-acetyltransferase	9	21.406	48591.4	50747.2	49003.1	64228.6	27873.9	49981.2	71663.7	43332.1	23807.6	61292	55662.6	84900.7	48147	94586.7	61354.2	43388.8
P46108	CRK_HUMAN	CRK	Adapter molecule crk	7	31.908	30623.7	24505.5	21540.9	25199.7	7290.47	21974.4	29416.1	10275.9	12840.1	30276.6	25449.8	19072.9	26883.4	21103.9	23080	19858.2
P46109	CRKL_HUMAN	CRKL	Crk-like protein	5	23.762	87640.5	82819.5	85929.2	60298.7	34406.8	83640.8	70421	46806.3	42467.1	49379.4	20585	59106.2	75847.3	37164.8	67200.7	43162.6
Q14194	DPYL1_HUMAN	CRMP1	Dihydropyrimidinase-related protein 1	18	52.797	550999	683178	600993	673385	535553	451859	681445	640816	466192	846561	575953	402005	562491	710080	398573	616872
P02511	CRYAB_HUMAN	CRYAB	Alpha-crystallin B chain	6	34.857	162747	216328	125966	152714	117718	149296	89034.4	39983.4	181684	30991.3	101061	237364	169126	43148.8	401050	54649.3
Q9Y2S2	CRYL1_HUMAN	CRYL1	Lambda-crystallin homolog	8	38.245	114400	82661.1	73906.3	130760	37037	62425.7	118351	92618.7	83618.7	134770	257962	245435	57662	230094	122784	85758
Q14894	CRYM_HUMAN	CRYM	Ketimine reductase mu-crystallin	11	56.051	292568	283946	273519	132372	340338	168477	215068	446297	199438	253161	281771	117655	228554	136437	106482	290600
Q08257	QOR_HUMAN	CRYZ	Quinone oxidoreductase	10	46.809	226459	196030	188377	283880	248462	138775	268633	270022	257964	368447	258119	245713	185367	173445	158034	329318
O95825	QORL1_HUMAN	CRYZL1	Quinone oxidoreductase-like protein 1	3	12.607	12095.6	16423.9	22513.9	27075.4	18885.2	16503.3	4509.46	18571.8	18397.6	13925	9757.38	10168.5	7433.07	4609.98	5414.8	18738.6
O75390	CISY_HUMAN	CS	Citrate synthase, mitochondrial	12	34.12	781645	811004	1100000	556206	1370000	655079	681673	1290000	743823	834767	1180000	597669	579050	764208	591409	1350000
P55060	XPO2_HUMAN	CSE1L	Exportin-2	3	4.84	9881.59	16587.6	8161.24	12576	3042.5	14475	5535.88		15096.1	2651.48	1298.57	7101.52	25228.8	2764.21	17512.9	490329
P68400	CSK21_HUMAN	CSNK2A1	Casein kinase II subunit alpha	6	16.88	65816.7	83684.4	61288.1	85328.8	27990.8	83891.9	82544.9	32154.5	32152.6	72473.5	22436.6	31122.3	110896	27788.8	105802	36440.8
P67870	CSK2B_HUMAN	CSNK2B	Casein kinase II subunit beta	2	11.628	12671.6	17693.3	9388.45	26364.4	9331.58	16227.8	22069.9		11332.2	15840.6	10272.7	14655.3	16171.4	10180.1	25556.1	3728.44
P21291	CSRP1_HUMAN	CSRP1	Cysteine and glycine-rich protein 1	7	47.15	407314	327632	403264	259228	291984	261662	234689	243282	225905	247753	415226	450766	152117	252467	224373	265376
P01034	CYTC_HUMAN	CST3	Cystatin-C	4	30.137	109210	149826	137819	137500	139136	73800.5	181114	203733	138052	109191	167216	80219.2	125021	102442	98956.5	113689
P04080	CYTB_HUMAN	CSTB	Cystatin-B	4	55.102	113929	78103.4	116913	126833	118319	81394.3	126877	244762	170409	106443	112114	90661.9	79711.6	73504.1	103709	117169
P33240	CSTF2_HUMAN	CSTF2	Cleavage stimulation factor subunit 2	3	7.106	18477.6	16059.9	14623.5	11289.1	5273.69	11603.8	12705.6	6343.66	8187.68	17873.6	13315.2	7385.34	16271.8	12540	8362.99	22825.3
Q12996	CSTF3_HUMAN	CSTF3	Cleavage stimulation factor subunit 3	2	5.997	14604.6	7594.68	12286.3	10388.3	17321	12467.7	14243.1		9115.08	21737.2	19463.4	16709.8	11281.6	17466.1	12121.1	10599.6
Q13363	CTBP1_HUMAN	CTBP1	C-terminal-binding protein 1	5	16.364	21437	27320.5	26416.4	14578.7	29416.4	23359.9	16102.4	15030.2	7155.19	17627.9	11044.9	27040.8	26625.7	16023	10113.4	13160.8
P35221	CTNA1_HUMAN	CTNNA1	Catenin alpha-1	4	16.556	10103.3	7687.63	12224.4	9154.35	1637.57	9413.76	5301.68		11392	5194.33	17244.7	6322.25	8959.05	4729	7152.44	2914.47
P26232	CTNA2_HUMAN	CTNNA2	Catenin alpha-2	22	30.325	54834.6	53878	39899.4	42851.4	22948.5	51509.9	43389.8	21413.5	13118.8	22902.1	14276.1	39701.9	69133.4	28410.5	58692.4	14712.1
P35222	CTNB1_HUMAN	CTNNB1	Catenin beta-1	10	18.182	51671.6	52426.4	38635.5	67018.7	29835.5	57816.5	50092.9	17431.7	30928.4	20349.9	19027.3	111306	69124.7	54942.7	88847	14144.4
Q9UQB3	CTND2_HUMAN	CTNND2	Catenin delta-2	3	3.265	60451.6	36440.9	48957.5	7835.12	30753.2	41342.6	21540	48119.5	37732.6	11664.1	12806.1	4511.13	69964.5	9032.67	27852.3	31614
Q9NRF8	PYRG2_HUMAN	CTPS2	CTP synthase 2	2	5.631	5066.12	4875.14	2013.5	3903.31	3079.56	5303.84	5130.17		2783.05	7181.61	8894.78	7542.66	3687.35	8358.66	7812.71	5873.24
P07858	CATB_HUMAN	CTSB	Cathepsin B	5	20.649	25360.2	23256.7	30890.4	29220	18464.1	16816.7	31902.5	17729.4	12931.2	40722.5	44000.6	42421.9	19390	63956.2	30814.9	33017.2
P07339	CATD_HUMAN	CTSD	Cathepsin D	11	33.495	1110000	863627	890945	523630	1620000	691323	549732	1560000	1260000	643498	866117	827479	462547	1040000	603219	1120000
Q14247	SRC8_HUMAN	CTTN	Src substrate cortactin	11	22.545	34638.6	33843.2	34238.5	32938.9	30925.6	28801.9	31819.1	38623.8	20918	37820.3	23561.2	27155.7	31845.8	39929	28755.6	36575.7
Q13616	CUL1_HUMAN	CUL1	Cullin-1	6	10.309	20298.2	17872.7	16434.7	13829.4	9420.37	17062.4	18601.8	7071.92	11183.1	21229.4	11728.1	17876.9	15166.9	12274	18290.8	10388.5
Q13617	CUL2_HUMAN	CUL2	Cullin-2	6	10.47	41553.9	50802.6	37654.6	54020.7	21157.9	24977.3	41513.9	30051	17164.7	44527.5	23304.5	37557.6	38213.9	38630.7	40573.1	17955.9
Q13618	CUL3_HUMAN	CUL3	Cullin-3	18	28.906	51527.7	47947	39771.5	42632.6	25020.9	29100.2	51912.5	29860.2	24720.4	68883.1	58326.8	25385.9	43073.8	41331.6	38939.1	49482.2
Q13619	CUL4A_HUMAN	CUL4A	Cullin-4A	2	7.773	4084.13	2629.47	2816	5545.15	6429.59	2461.33	4370.01			4959.09	6705.48	10496.1	3802.6	7610.81	5750.77	2513.36
Q13620	CUL4B_HUMAN	CUL4B	Cullin-4B	10	12.377	16277.8	18165.2	12684	21669.4	14406.5	12054.6	17828.5	17450.4	10722.7	21242.6	17558.5	8399.08	13322.5	15745.5	12164.6	11393.7
Q93034	CUL5_HUMAN	CUL5	Cullin-5	13	21.667	39858.9	39058.5	35570.1	41723.8	25217.8	33862	38562.1	31313.5	17631.4	47034.2	41392.4	44631.6	29184.2	41531.6	32323.3	34949.4
O60888	CUTA_HUMAN	CUTA	Protein CutA	2	14.525	655650	456662	289184	387344	307175	598840	695883	178129	283809	645676	309614	256544	428621	205530	363098	753869
Q9NTM9	CUTC_HUMAN	CUTC	Copper homeostasis protein cutC homolog	2	15.385	10048.2	3769.88	3740.97	6037.82		5271.28	8195.98		3317.5	11833.4	8630.58	6433.66	4612.97	8867.02	5219.04	3714.82
P78310	CXAR_HUMAN	CXADR	Coxsackievirus and adenovirus receptor	2	6.301	16103.1	16794	19179.5	16295.5	11138.2	23624.7	21085.9		23147.2	15131.9	9568.18	4690.18	24676.5	12002	13654.4	17495.1
P00167	CYB5_HUMAN	CYB5A	Cytochrome b5	2	25.373	3935.48	6177.74	2371.97	7814.11		8098.01	3571.04		6040.45	2145.18	5630.73	7978.1	7479.74	10605.9	11896.9	3705.56
O43169	CYB5B_HUMAN	CYB5B	Cytochrome b5 type B	4	49.333	29111.5	53053.1	24721.2	28993.1	41802.1	38712.6	53400.6	32546.1	81117.9	30525.8	38881.2	43832.4	90245.1	27428.9	57252.4	23432.1
Q9UHQ9	NB5R1_HUMAN	CYB5R1	NADH-cytochrome b5 reductase 1	2	6.23	13631.4	14477.1	15225.9	13841.9	7726.07	18999.9	22764.8		11444.3	9780.65	16935	14185.8	24817.2	6581.84	29316.5	10081.4
Q6BCY4	NB5R2_HUMAN	CYB5R2	NADH-cytochrome b5 reductase 2	6	40.58	36539.4	37439.8	25799.8	20826	11769.7	11160.8	20286.2	21611.6	13608.4	19737	12168.2	38024	15311.7	38217.6	20766.3	25822.5
P00387	NB5R3_HUMAN	CYB5R3	NADH-cytochrome b5 reductase 3	6	34.551	49013.2	64354	52283.1	33165.2	36696	64229	27228.8	33409.4	31363	42075.7	44300.1	46329	62417.5	57051.5	60910.3	73825.5
P99999	CYC_HUMAN	CYCS	Cytochrome c	3	40	39099.7	48024.4	47791.9	55192.2	40019.7	40770.4	53157.4	54890.1	26222.8	66800.8	149923	74007.5	67397.3	158159	56794.7	82996.1
Q7L576	CYFP1_HUMAN	CYFIP1	Cytoplasmic FMR1-interacting protein 1	7	20.511	65503.6	56445.4	52141.8	84525.7	40556.3	37810.2	69033.8	36279.4	21798.2	68758.4	54772.8	86848.8	46887	90955.8	76963.5	35084.3
Q96F07	CYFP2_HUMAN	CYFIP2	Cytoplasmic FMR1-interacting protein 2	28	28.169	107810	116788	109904	152932	103047	97747.7	143303	107295	68891.6	145775	128823	110288	105011	185924	151486	109782
Q9H0Q0	CYRIA_HUMAN	CYRIA	CYFIP-related Rac1 interactor A	2	15.789	22688.3	31863.2	29726.6	30539.8	2067.47	32290.7	27951.7	10343.2	8300.78	19316.6	3694.88	6769.2	38749.7	5161.84	22084.8	4039.31
Q9NUQ9	CYRIB_HUMAN	CYRIB	CYFIP-related Rac1 interactor B	7	26.543	267665	193133	190946	178048	126838	133284	192070	148240	118889	297729	205619	121195	179744	165614	149946	241013
Q15438	CYH1_HUMAN	CYTH1	Cytohesin-1	4	15.327	31926.3	30375.1	25103.2	23214.4	22615.5	21689.3	25545	14081.6	28292	34584.3	75916.8	44829.8	32469.1	55593.1	38442.9	39788.7
Q9NWV4	CZIB_HUMAN	CZIB	CXXC motif containing zinc binding protein	2	15	7088.57	5877.27	3978.85	2535.23	10767.4	9101.17	2713.02	3487.62	4622.85	3285.3	581.98	2652.73	3276.9	3795.35	9716.5	7630.58
Q8N465	D2HDH_HUMAN	D2HGDH	D-2-hydroxyglutarate dehydrogenase, mitochondrial	4	11.516	15515.7	35307.2	16840.1	6669.41	41044.4	27637.5	7652.24	37976.5	15084.4	23456.2	30741.9	24846	11632.6	34480.2	5236.52	24549.7
Q14118	DAG1_HUMAN	DAG1	Dystroglycan	3	4.134	28421.6	27219.9	55352	29269.4		30322.5	20858.4		30371.2	12768.5	23806.3	13286.1	35760.1	23064.3	30327.8	15537.5
P14868	SYDC_HUMAN	DARS1	Aspartate--tRNA ligase, cytoplasmic	10	25.549	37835.9	37750.4	27622.1	31775.5	23494.6	40322.7	24119.5	23500.5	23040.4	25488.8	22823.6	60739.9	35624.1	20382	35955.7	8529.09
Q6PI48	SYDM_HUMAN	DARS2	Aspartate--tRNA ligase, mitochondrial	3	11.008	8462.02	8387.9	5355.67	10438.6	2538.88	7871.24	8888.12		3028.24	8558.72	2745.66	11433.7	7761.35	7329.91	11511.6	3718.82
Q96EP5	DAZP1_HUMAN	DAZAP1	DAZ-associated protein 1	2	10.565	7213.13	11073.4	7642.04	4491.38	738783	3010.78	3554.04	4685.23	2140.37	7436.24	5578.18	5165.06	9090.63	4823.72	3386.27	2509.18
P07108	ACBP_HUMAN	DBI	Acyl-CoA-binding protein	4	52.874	1180000	1090000	1040000	1160000	1350000	717183	667067	1540000	765805	740449	2020000	1560000	658993	2370000	1190000	905760
Q16643	DREB_HUMAN	DBN1	Drebrin	13	26.194	119318	186935	142704	217580	83242.5	100669	148463	196204	76484.5	95527.7	47108.2	93874	138282	129532	201084	94825.6
Q9UJU6	DBNL_HUMAN	DBNL	Drebrin-like protein	8	23.953	27366.1	36394.5	32098.6	41994.6	9459.28	28028.6	41009.6	14828.2	8343.22	23209.8	12333.1	15097.3	31048.6	22736.4	37174.3	13895.7
P11182	ODB2_HUMAN	DBT	Lipoamide acyltransferase component of branched-chain alpha-keto acid dehydrogenase complex, mitochondrial	3	9.129	11458.3	18172.2	13762.5	13204.8	38004.6	31987.8	5990.15	40532.1	1700.66	4779.84	4129.48	40016.8	21974.5	6824.31	15935.2	1566.42
O15075	DCLK1_HUMAN	DCLK1	Serine/threonine-protein kinase DCLK1	9	18.378	107146	112133	76755.9	87661.4	66667.1	102127	60407.3	41346	63678.9	52151.1	25091.1	52093.6	155343	75509.5	106596	59376
Q8N568	DCLK2_HUMAN	DCLK2	Serine/threonine-protein kinase DCLK2	4	7.441	24120.6	26242.3	17898.8	12972.9	15080.7	32364.4	8941.53		3551.86	6576.68	4655.37	9314.55	41394.3	2612.62	17722.7	6296.99
Q96C86	DCPS_HUMAN	DCPS	m7GpppX diphosphatase	2	8.309	532578	317877	262635	409754		381728	819017			257451	2620.1	4542.31	124398	3781.53	411.89
Q14203	DCTN1_HUMAN	DCTN1	Dynactin subunit 1	29	32.238	88113.8	94292	74910.3	77037.6	49692.8	78662.1	51944.8	42643.5	34862.3	40237.3	18642.6	94763.9	75716.2	48501	73587.7	32216.9
Q13561	DCTN2_HUMAN	DCTN2	Dynactin subunit 2	11	44.389	169462	189024	137859	177856	80581.3	146172	130553	62242.6	87523.1	127341	91206.1	228570	156807	151866	210531	86444.1
O75935	DCTN3_HUMAN	DCTN3	Dynactin subunit 3	2	10.753	102245	122432	99779.6	75614.4	78626.6	100709	65613.9	33150.4	83653.5	83236.9	13028.6	12082.7	114002	7859.58	69009.1	55560.2
Q9UJW0	DCTN4_HUMAN	DCTN4	Dynactin subunit 4	4	11.304	38496.4	35147.4	30828.8	25787.4	12792.3	28685	19633.7	17575.2	20760.3	20006.4	8579.83	31938	30659.8	13580.4	21405.3	11245
O00399	DCTN6_HUMAN	DCTN6	Dynactin subunit 6	2	12.105	24526.8	22263.9	13350.5	18671.3	44436.6	12862.5	10844.8	34532.1	5637.86	18814.8	25943.4	22035.8	17872.9	14794	17274.4	10922.1
Q96GG9	DCNL1_HUMAN	DCUN1D1	DCN1-like protein 1	2	8.88	18946.7	31694.9	21694.1	32264	33995.2	13546.1	28340.9	11514.1	24029.5	17711.5	34711.3	19979.2	18996.2	16164.7	13319.6	20648.6
Q7Z4W1	DCXR_HUMAN	DCXR	L-xylulose reductase	7	45.902	34543.4	37345.3	27049.7	22926.6	22412.2	24486.3	32819.5	14928.1	29836.1	30412.5	47932	12023.1	26676.3	25951	23215.5	23833.8
O94760	DDAH1_HUMAN	DDAH1	N(G),N(G)-dimethylarginine dimethylaminohydrolase 1	10	47.368	612717	479881	483953	410658	587919	470034	406429	302520	493761	529029	638974	445402	390919	362750	371348	612492
O95865	DDAH2_HUMAN	DDAH2	N(G),N(G)-dimethylarginine dimethylaminohydrolase 2	6	37.895	51285.4	28165.2	40638.9	38806.7	23212.6	33280.5	44199.8	10905.2	41776.3	53783.9	67106.4	67891.4	35296.2	105188	52443.4	43936.6
Q16531	DDB1_HUMAN	DDB1	DNA damage-binding protein 1	16	17.895	33372.4	33789.4	29646.6	29790.8	27915.1	25795.6	37461.1	21368.7	29148.4	46221.8	46273.2	45646.7	29981.5	34221.4	27991.1	49551.6
P39656	OST48_HUMAN	DDOST	Dolichyl-diphosphooligosaccharide--protein glycosyltransferase 48 kDa subunit	2	4.825	5349.97	6377.21	5746.11	3003.08	2284.26	7076.1	10634.9	3716.67	5975.66	5813.28	1749.81	406496	13277.7		9623.85	2899.01
P30046	DOPD_HUMAN	DDT	D-dopachrome decarboxylase	4	36.441	603944	487958	421544	240510	761738	466308	351019	488038	612028	1010000	617472	148619	387497	714791	392210	1340000
Q92499	DDX1_HUMAN	DDX1	ATP-dependent RNA helicase DDX1	7	14.324	27758.6	38671.3	26470.8	15553.5	13266.6	39885.3	19684.2	31570.2	14824.1	5748.42	7855.38	58651	32853.5	16194.3	22690.6	6180.88
Q92841	DDX17_HUMAN	DDX17	Probable ATP-dependent RNA helicase DDX17	8	13.58	50445.6	55130.9	31631.3	36689	8514.9	50605.3	31804.1	15204.1	13925.3	27686.1	19402.7	19239.6	44955.7	13064.3	41779.3	9364.92
Q13838	DX39B_HUMAN	DDX39B	Spliceosome RNA helicase DDX39B	5	15.421	28209.6	35947.2	23311.1	27707.5	19310	36136.4	20146.8	37900.1	18290.2	23032.5	10107	24804.8	31893.7	11447.3	23401.8	7479.24
O00571	DDX3X_HUMAN	DDX3X	ATP-dependent RNA helicase DDX3X	3	8.308	8188.11	15343.5	4498.68	1289.96	2870.55	17435.5	136834		1843.16	1291.3			18165.1		376.45	1001.64
P26196	DDX6_HUMAN	DDX6	Probable ATP-dependent RNA helicase DDX6	6	15.735	11444.2	15033.3	9530.1	19588.3	13032.9	7063.88	15509.8	6832.63	13890	7208.52	14678.1	14203.8	11775.7	12115.6	18514.5	4861.17
Q16698	DECR_HUMAN	DECR1	2,4-dienoyl-CoA reductase [(3E)-enoyl-CoA-producing], mitochondrial	7	19.701	83425.8	77525.7	82776.7	74806.5	77760	60646.7	106127	126805	74879.2	110955	227526	114278	59167.7	65696.4	85595.4	147669
O43583	DENR_HUMAN	DENR	Density-regulated protein	3	23.232	6689.71	6408.41	5513.67	7385.6	10520.6	4810.45	10617.7		1924.36	10971.6	16886.8	12641.7	6048.53	20520.2	11247.5	5772.13
Q9Y315	DEOC_HUMAN	DERA	Deoxyribose-phosphate aldolase	2	6.918	14261.9	12669.1	7683.53	11931.4	9388.64	10340.2	14542		7389.25	18778.6	21018.4	12190.3	8029.73	13824.5	13905	8592.06
O00273	DFFA_HUMAN	DFFA	DNA fragmentation factor subunit alpha	2	8.157	11553.7	8509.54	11766.6	3699.51	6665.54	8721.67	9585.26	2550.61	12038.3	9548.15	5865.74	3156.46	7578.7		5647.83	7339.43
O75912	DGKI_HUMAN	DGKI	Diacylglycerol kinase iota	2	2.066	14641.6	7340.47	10327.3	16135.8		9840.56	18295.7		7755.19	28478.2	1642.14	3754.75	17895.1	2381.02	8153.6	22130.1
Q7Z3D6	GLUCM_HUMAN	DGLUCY	D-glutamate cyclase, mitochondrial	10	25.162	42194.1	24240.8	31001.3	54446.1	19475.9	35749.5		7536.54	15202.7		46159.7	50042.7	22314.7	28645.6	26560.9	15354.6
Q9Y394	DHRS7_HUMAN	DHRS7	Dehydrogenase/reductase SDR family member 7	3	13.274	23312	29389.1	32491.9	15537.2	28805.2	34696.5	21334.7	13579.8	53657.9	17845	5227.98	2676.39	23959.3	3717.96	8654.62	15988.7
O43143	DHX15_HUMAN	DHX15	Pre-mRNA-splicing factor ATP-dependent RNA helicase DHX15	3	5.283	10670.5	8955.59	5921.51	5192.55	4382.25	10077	8861.51		1915.95	10993.6	9352.52	9851.2	11770.3	4994.75	8204.15	6115.81
Q9NR28	DBLOH_HUMAN	DIABLO	Diablo homolog, mitochondrial	4	17.992	49131.2	41974.7	44640.4	39684.7	19649.9	29183.7	45738.8	14812.4	45638.3	72554.6	74531.5	55930.2	48909.1	48502	41226.8	68808.3
Q9P265	DIP2B_HUMAN	DIP2B	Disco-interacting protein 2 homolog B	7	6.472	7317	6980.27	4332.01	10289.5	3265.05	6233.91	7447.32		9292.72	7607.51	14805.1	15424.8	7897.32	7222.97	9389.12	8835.76
Q96HU8	DIRA2_HUMAN	DIRAS2	GTP-binding protein Di-Ras2	2	11.558	17042.3	19222.3	16840.1	34068.9	4189.78	21767.6	18782.6	4162.84	5664.28	9322.67	9899.4	27312	17776.4	11152.7	35882	966883
Q9UBP4	DKK3_HUMAN	DKK3	Dickkopf-related protein 3	5	17.429	30558.1	49539.3	38617.1	43101.4	27859.6	19413.1	60947.7	53675.3	26586.2	40036.3	24744.2	42261.4	28566.1	58449	47343.5	39225.6
P10515	ODP2_HUMAN	DLAT	Dihydrolipoyllysine-residue acetyltransferase component of pyruvate dehydrogenase complex, mitochondrial	8	24.42	52948.2	41303.9	49777.5	46824.8	22631.5	48988.1	53693.1	38177	26180.6	42129.1	24204.7	52153.4	73050.4	26511.2	44656	26259.5
P09622	DLDH_HUMAN	DLD	Dihydrolipoyl dehydrogenase, mitochondrial	9	29.666	271734	276955	281237	215628	245716	242678	237607	287493	176406	311979	358876	189669	261202	136618	239350	371094
Q12959	DLG1_HUMAN	DLG1	Disks large homolog 1	9	20.354	18962.6	28574.5	25421.8	26161.8	18851.1	21793.1	23716.8	22906.3	27511.9	19362.7	30391	17453.9	21670.7	17745	24284.3	26282.8
Q15700	DLG2_HUMAN	DLG2	Disks large homolog 2	15	22.414	78564.6	90322.5	86662.5	75462.5	62755.1	72995.6	76493.8	90447.7	55166.5	75878.1	32199.1	40518.5	103230	47011.7	64307.7	77804.7
Q92796	DLG3_HUMAN	DLG3	Disks large homolog 3	8	14.076	29235.7	40827.7	41808.4	20467.8	25785.2	32877.1	29313.3	30808.7	18582.7	33786.4	13695.5	28215.8	35477.2	18115.7	23441	41461.4
P78352	DLG4_HUMAN	DLG4	Disks large homolog 4	15	31.077	52481	110828	67566.3	86091.8	35615	55026.9	75081.5	49531.4	11077	27087.3	15079.9	36830.8	126438	55323.6	119605	24276.8
Q9Y2H0	DLGP4_HUMAN	DLGAP4	Disks large-associated protein 4	3	2.722	10389.7	11620.7	9014.37	8046.48	4188.44	8895.72	12933.2	6914.37	4163.77	14743.6	9293.14	4269.76	12999.5	7183.39	10283.6	20218.3
P36957	ODO2_HUMAN	DLST	Dihydrolipoyllysine-residue succinyltransferase component of 2-oxoglutarate dehydrogenase complex, mitochondrial	4	11.038	92426.2	87302.5	102703	39310.3	123618	117877	87867.1	50435.2	80911.1	85159.1	100222	73735.2	115473	54842.8	49915.9	138956
Q08495	DEMA_HUMAN	DMTN	Dematin	9	32.84	60341.8	73719	50238.9	66283.8	50447.6	46697.3	73201.4	32776.3	35412.7	69200.6	43093.5	73292.9	56175.4	64012	61373.6	51608.8
Q8TDJ6	DMXL2_HUMAN	DMXL2	DmX-like protein 2	10	4.381	13475.7	31496.8	34135.6	22114.4	11746.9	49098.5	29155.9	22455.4	14091.1	14885.8	7390.04	11291.4	61022.6	6428.72	35550.1	8582.59
P31689	DNJA1_HUMAN	DNAJA1	DnaJ homolog subfamily A member 1	5	19.647	21985.9	21457.7	16759.1	16310	15164.2	33813.3	18655.1		17001.7	21156.8	7304.51	5617.49	27473.3	4405.55	14521.4	7522.14
O60884	DNJA2_HUMAN	DNAJA2	DnaJ homolog subfamily A member 2	3	13.835	47184.5	34359.6	42418.5	32426.7	24889.1	59158.3	37227.1	20018.7	35600.4	42915.8	7072.5	17282.5	59602.9	3900.35	21219.3	10051
Q8WW22	DNJA4_HUMAN	DNAJA4	DnaJ homolog subfamily A member 4	4	11.839	10567.1	8616.25	8912.49	11088.8	9382.12	15695.3	15940.3		4929.83	11076.3	5555.27	9244.38	15117.8	4261.99	15705	3492.51
P25685	DNJB1_HUMAN	DNAJB1	DnaJ homolog subfamily B member 1	3	12.059	13993.5	22391.6	17201.1	6487.31	17115.4	28251.1	14184.4	2582.52	7402.06	10129.6	5512.19	4387.68	25230.3	7668.29	10211.7	10675.1
P25686	DNJB2_HUMAN	DNAJB2	DnaJ homolog subfamily B member 2	2	8.333	10138.9	9863.11	8151.86	15984.5	4142.71	10612.3	7174.06		6029.9	9730.01	25790.2	6908.6	10544.7	12258.6	10280.8	11377.1
Q9H3Z4	DNJC5_HUMAN	DNAJC5	DnaJ homolog subfamily C member 5	2	7.576	22339.3	31017.2	38237.5	18753.6	17978.8	21648.3	25753.7	9174.79	16482.8	11740.3	27610.2	12037	32067.3	20079.6	42194.2	13420.2
O75061	AUXI_HUMAN	DNAJC6	Putative tyrosine-protein phosphatase auxilin	8	12.048	56809	79054.8	72121.5	47804	53638.3	58607.3	52214.6	45787.4	28411	49623.1	11687.8	19377.9	75491.4	13176.8	60176.7	22701.4
Q05193	DYN1_HUMAN	DNM1	Dynamin-1	17	25.463	31336.2	339937	70221.5	27015.1	40769.8	277771	32564.9	25079.7	13821.1	14269.3	12333.1	18098.5	297686	11610.9	95080	10764.8
O00429	DNM1L_HUMAN	DNM1L	Dynamin-1-like protein	12	23.913	60039.7	73598.9	72667.5	65955.4	33026	71055.1	61744.3	44419	23027.3	58646.5	20058.2	63608.2	69948	67129.9	68496.7	16733.3
Q9UQ16	DYN3_HUMAN	DNM3	Dynamin-3	3	10.472	40287.1	78153.2	25667.5	7639.92	12684.6	89311.5	5004.05	2900.92	18862.7	3357.56	2195.94	20615.2	68943.4	5131.73	14720.9	3394.07
Q9ULA0	DNPEP_HUMAN	DNPEP	Aspartyl aminopeptidase	5	13.608	50565.9	34590.3	25363.4	25684.5	41373.8	34590.1	27929	16915.7	68419.7	41841.5	23577.2	33797.6	24459.6	11483.3	32354	21644.4
Q14183	DOC2A_HUMAN	DOC2A	Double C2-like domain-containing protein alpha	3	13.5	4529.8	10595	11057.7	10468.1	3009.57	16060.8	18458.1	369273	6793.33	7699.47	3184.76	4835.09	18990.7	21090	10250.5	9766.42
Q9H2P9	DPH5_HUMAN	DPH5	Diphthine methyl ester synthase	3	20.351	8657.21	8403.72	9417.83	10521.1	330401	7038.62	10731.6	1418.04	1950.12	9946.09	24981.7	14283.1	8741.61	20875.6	11654.7	9614.98
Q8N608	DPP10_HUMAN	DPP10	Inactive dipeptidyl peptidase 10	8	13.317	34030.9	30755.4	29407.1	40727.3	25806.7	40562.1	39997.9	16295.5	28706.8	24721.1	24748.2	20014	63397.9	27259.1	53230.8	27584.6
Q9NY33	DPP3_HUMAN	DPP3	Dipeptidyl peptidase 3	5	11.94	33472.3	27418.1	24638.4	25970.4	7025.37	22618.9	39376.3	28350.8	18885.9	41739.1	61845.5	24791.5	25741.9	26258.8	29227.9	35860.3
P42658	DPP6_HUMAN	DPP6	Dipeptidyl aminopeptidase-like protein 6	11	15.954	72370.4	73015.1	71495.7	62950.3	96313.8	89230	85849	54268.5	122268	63393.9	14863.4	6650.3	123925	22729.5	102390	59483.5
Q9UHL4	DPP2_HUMAN	DPP7	Dipeptidyl peptidase 2	8	19.715	60589.8	41433.3	46158	36543.2	22084.6	22283	49547	23188.9	39005.4	66336.3	83370.4	46677.4	17562.1	35523.7	31562.6	31975.4
Q16555	DPYL2_HUMAN	DPYSL2	Dihydropyrimidinase-related protein 2	30	69.406	3240000	3160000	3700000	3020000	4010000	2330000	2730000	3460000	2400000	3150000	3590000	2670000	2250000	2600000	2390000	4240000
Q14195	DPYL3_HUMAN	DPYSL3	Dihydropyrimidinase-related protein 3	19	59.649	1210000	921180	876233	730196	998566	848693	673851	799060	468880	1160000	917278	748219	670165	875445	531390	879708
O14531	DPYL4_HUMAN	DPYSL4	Dihydropyrimidinase-related protein 4	16	40.559	176858	205689	174607	251394	124230	134227	197357	105303	123229	226063	234222	167238	155520	301232	182847	194526
Q9BPU6	DPYL5_HUMAN	DPYSL5	Dihydropyrimidinase-related protein 5	20	63.652	161577	123962	91609.2	183156	94049	91352.4	145095	93548.7	59537.2	169833	251304	148135	102250	216357	127760	134677
Q01658	NC2B_HUMAN	DR1	Protein Dr1	2	21.023	19899	10703.2	10186.1	10052	5995.42	7423.28	13876.3	9799.12	10501.8	24540.5	18672.5	13151.1	16292.7	13141.9	9525.83	7205.28
Q03001	DYST_HUMAN	DST	Dystonin	31	5.945	22017.1	26634.4	18133.6	20671.3	8436.32	20572.2	17061.9	15923.7	6628.29	6151.62	8714.54	31363.1	24684.2	19909.1	23288.3	8565.95
P60981	DEST_HUMAN	DSTN	Destrin	6	40.606	172212	311519	248464	173798	191371	163238	82392.1	205468	159116	130518	50731.1	118051	167781	64236.7	110116	57803.3
Q9Y4J8	DTNA_HUMAN	DTNA	Dystrobrevin alpha	6	10.229	23867.8	34079.2	26419.8	32367.7	8998.81	33144.9	24343.9	21809.8	21756.7	30303.1	26198.6	13090.4	29115.2	19661.1	36395.4	15475
P51452	DUS3_HUMAN	DUSP3	Dual specificity protein phosphatase 3	4	29.189	73318.5	71895	79470.7	56822.2	37482	68038.7	43673.2	49990.1	25318.3	25323.4	9694.57	31988	77173.4	15051.8	39558.3	10048.4
P33316	DUT_HUMAN	DUT	Deoxyuridine 5'-triphosphate nucleotidohydrolase, mitochondrial	4	23.413	22543.6	20940.4	19099.7	19264.1	18414.5	9247.97	20390.9	16625.2	14048.7	26423.6	15955.7	20789.8	16771.6	31635	13597.1	15677.8
Q14204	DYHC1_HUMAN	DYNC1H1	Cytoplasmic dynein 1 heavy chain 1	86	25.355	160865	202910	97927.7	134418	68622.9	199339	71871.7	57085.8	62232.8	74576.5	28768.9	96388.9	163043	29456.8	150114	16236.5
O14576	DC1I1_HUMAN	DYNC1I1	Cytoplasmic dynein 1 intermediate chain 1	8	20.93	21362.1	41771	46823.8	33125.3	24200.6	44234.4	50818.9	17218	22933.9	32827.3	23014.3	31319.4	43244.8	17950.3	43476.5	25409
Q13409	DC1I2_HUMAN	DYNC1I2	Cytoplasmic dynein 1 intermediate chain 2	8	22.257	25900.2	23471	24379.1	38948.5	27121.8	18947.3	32407.4	28141.9	23620.6	24342.1	14329.2	12435.3	21561	6682.27	23697.9	18734.9
O43237	DC1L2_HUMAN	DYNC1LI2	Cytoplasmic dynein 1 light intermediate chain 2	10	31.098	120545	148334	102006	132709	66764.9	102965	97749.5	50093.4	55250.6	63235.3	76007.5	81025.8	144639	67486	142967	63694.1
Q96FJ2	DYL2_HUMAN	DYNLL2	Dynein light chain 2, cytoplasmic	4	67.416	43816.9	56388.4	47916.6	53672.1	60647.9	34827.6	45897.9	128907	235693	41959.3	83648.4	179210	62553.5	182378	113886	34393.3
Q9NP97	DLRB1_HUMAN	DYNLRB1	Dynein light chain roadblock-type 1	4	57.292	300194	411356	334549	320055	358304	305441	321106	96823.3	238131	317220	309676	252716	332000	173913	309539	143787
P51808	DYLT3_HUMAN	DYNLT3	Dynein light chain Tctex-type 3	2	43.966	6032.99	10440.9	11532.9	14860.9	3205.73	6284.3	16066.9		1489.79	7642.59	11892.4	29808	7545.88	13065	21624.1	2878.61
Q13011	ECH1_HUMAN	ECH1	Delta(3,5)-Delta(2,4)-dienoyl-CoA isomerase, mitochondrial	6	28.354	47572.6	45811	36880.9	45097.1	45891	42713.6	46435.2	47116.1	33285.3	80751.4	97134	62732.2	46772.1	61208	43618.9	73692.6
Q9NTX5	ECHD1_HUMAN	ECHDC1	Ethylmalonyl-CoA decarboxylase	8	37.459	51487.1	37468.7	31402.7	41339.7	22794.7	35460.4	38737.4	31116	22224.5	52344.6	32941.8	63046.1	28561.6	40326.2	39171.8	20403.7
P30084	ECHM_HUMAN	ECHS1	Enoyl-CoA hydratase, mitochondrial	8	35.172	97932.5	76612.1	90493.8	74719.3	85065.7	62391.8	100561	48328.4	30733.4	137290	172704	91655.2	71018.9	95759.5	66189.6	107996
P42126	ECI1_HUMAN	ECI1	Enoyl-CoA delta isomerase 1, mitochondrial	4	15.894	58716.7	45975.4	53847.4	61855.8	38190.7	50313.5	91095.7	48573.6	45074.8	81557.6	136178	109771	42966.4	77236.3	58060.2	67267.7
O75521	ECI2_HUMAN	ECI2	Enoyl-CoA delta isomerase 2	5	19.543	10409.9	6270.45	7034.3	13083.7	5439.28	9657.47	12318.3	12067.5	18069	15266.5	33940.3	43220.5	7596.95	15325.3	11233	11616.5
O60869	EDF1_HUMAN	EDF1	Endothelial differentiation-related factor 1	2	21.622	427487	287228	921.47	2668.37		456391	4451.6			1409.51	1167.89	1296.33	581505	1581.51	827176	403316
Q15075	EEA1_HUMAN	EEA1	Early endosome antigen 1	37	30.9	32100	29376.3	27045.2	36834.4	13821.4	24010.5	34674.4	14169.8	20565.4	42265.3	26299.1	32305.1	24197.6	36386	26635.8	36244.6
P68104	EF1A1_HUMAN	EEF1A1	Elongation factor 1-alpha 1	2	17.316	18999.4	22242.3	18088.3	15772.8	9421.52	35426.6	16473.7			19612.3	1932.62	2631.92	26542.1	1752.7	19207.1	4416.84
Q05639	EF1A2_HUMAN	EEF1A2	Elongation factor 1-alpha 2	8	27.646	71336.9	107159	82022.7	56093	78024.9	96278.3	68580.6	65401.7	56899.1	73420.2	22339	43710.8	88850.6	33140.7	50561.8	43126.2
P24534	EF1B_HUMAN	EEF1B2	Elongation factor 1-beta	3	25.333	41394.2	41366.9	54013.8	56669	48935.5	39511	59175.6	50854.5	29798.2	48435.3	11342.5	24526.4	41574.4	25209.6	57054.2	32027.1
P29692	EF1D_HUMAN	EEF1D	Elongation factor 1-delta	7	34.875	53765.9	54540.9	41110.6	61723.3	37183.3	43538	56247.2	32783.4	31448.6	55168.7	47298.4	70520.7	50513.2	57642	51147.7	25372.4
P26641	EF1G_HUMAN	EEF1G	Elongation factor 1-gamma	8	21.281	173880	191560	178074	133271	179429	107143	204675	297217	144682	215463	91852.1	232958	177833	221695	180523	175716
P13639	EF2_HUMAN	EEF2	Elongation factor 2	16	21.911	221796	172423	141292	242457	128370	185912	167228	106819	122799	179727	172140	222872	200423	133131	185160	104204
Q96C19	EFHD2_HUMAN	EFHD2	EF-hand domain-containing protein D2	6	29.583	174878	135554	172284	122318	105517	96022.7	130951	122768	140230	177049	376242	201964	136544	80611.3	99278.3	234621
Q9H4M9	EHD1_HUMAN	EHD1	EH domain-containing protein 1	6	26.966	20265.9	26169.7	18793.3	10215.6	6877.48	45104.3	13202.8	8325.04	13342.2	7710.91	3674.02	9282.81	33324.1	5609.06	16136.5	6454.11
Q9NZN3	EHD3_HUMAN	EHD3	EH domain-containing protein 3	14	32.897	49646.1	138604	72532.9	82189	32505.9	140451	69845.1	23810	43448.7	19405.1	14699	21492.4	176978	14814.2	122754	8093.02
P41567	EIF1_HUMAN	EIF1	Eukaryotic translation initiation factor 1	4	53.097	37094.8	46233	21364.9	58729.2	14617.3	30457.1	39289.5	14975.3	23366.6	44061.2	51247.4	68520.5	44243.9	39026	44844.9	16358.3
Q14232	EI2BA_HUMAN	EIF2B1	Translation initiation factor eIF-2B subunit alpha	3	15.082	5326.99	6697.63	5984.32	5998.88	4529.15	3580.36	5860.69	7224.92	4198.01	3112.92	2810.9	308339	2878.16	2617.6	3596.66	4616.95
P05198	IF2A_HUMAN	EIF2S1	Eukaryotic translation initiation factor 2 subunit 1	8	32.698	19802.1	18719.8	20681.4	25543.2	10581.7	18700.6	24729.7	11673.5	9609.36	22024.2	31835.1	26716.9	17876.6	42611	28752.8	18933.1
P20042	IF2B_HUMAN	EIF2S2	Eukaryotic translation initiation factor 2 subunit 2	6	26.727	45758.6	39011.1	36086.1	32121.5	16715.1	43257.7	32474.8	26974.7	35998.4	55194.4	31511.4	10372.2	38211.5	38190	32334.2	43238.2
P41091	IF2G_HUMAN	EIF2S3	Eukaryotic translation initiation factor 2 subunit 3	8	25.212	35632.2	33787	33502.9	18316.7	14913.2	25511.9	21199.2	30214.1	25340.3	31746	19136.8	4674.58	29113.7	10337	15895.7	33503.8
Q14152	EIF3A_HUMAN	EIF3A	Eukaryotic translation initiation factor 3 subunit A	10	9.262	49567.1	42113.8	41624.2	61715.5	7488.79	36811.3	54455.6	13532.8	14071.1	50880.2	27912.9	63801.7	38338.8	61611.8	52002.5	21971.9
P55884	EIF3B_HUMAN	EIF3B	Eukaryotic translation initiation factor 3 subunit B	7	11.425	16607.8	21224.1	19876.9	15291.8	3532.24	7133.07	16274.9	10934.2	13394.1	17286.1	7401.57	11422.9	13853.3	11446.5	14059.7	7368.76
B5ME19	EIFCL_HUMAN	EIF3CL	Eukaryotic translation initiation factor 3 subunit C-like protein	6	9.081	19619.4	18691.2	22885.5	21205.6	18335.5	24993.2	20484.8	18412.9	68184.8	18709.6	17516.7	63992.8	12404.2	38928.9	20174.9	9885.49
O15371	EIF3D_HUMAN	EIF3D	Eukaryotic translation initiation factor 3 subunit D	2	4.38	8571.56	8262.87	10358.8	11845.2		7180.16	9430.87		2231.18	14510.3	6664.13	9446.98	6314.1	12037.1	9026.5	2340.89
P60228	EIF3E_HUMAN	EIF3E	Eukaryotic translation initiation factor 3 subunit E	6	17.303	17646.4	17512.9	12709.8	18647.4	7227.23	15212.7	17632.5		18708.2	17348.4	13745.9	30489.3	14853.5	19710	19344.2	10962.5
O00303	EIF3F_HUMAN	EIF3F	Eukaryotic translation initiation factor 3 subunit F	5	17.647	17410.3	18129.4	17645.4	10022.5	16419.4	15696.9	16692.8	20158.2	13970.5	17645.8	10526.8	24563	13530.1	16164.7	16148	11606
O75821	EIF3G_HUMAN	EIF3G	Eukaryotic translation initiation factor 3 subunit G	2	8.75	1740.72	2584.02	2603.71	5968.52		1928.8	2610.64			3126.04	3244.02	7365.88	1393.47	5636.88	5344.39	1940.09
Q13347	EIF3I_HUMAN	EIF3I	Eukaryotic translation initiation factor 3 subunit I	2	8.308	7053.93	11348.9	11726.6	17648.8	6163.26	6601.44	10980	4903.35	11794.8	6747.78	4836.65	14094	5694.16	11188.3	6894.39	4370.41
O75822	EIF3J_HUMAN	EIF3J	Eukaryotic translation initiation factor 3 subunit J	5	25.194	47747.9	42465	38565	36732	38271.3	38290.3	35815.7	26733.9	46947.3	59292.4	45565	17891	35635.6	19527.3	27412.9	71250.2
Q9Y262	EIF3L_HUMAN	EIF3L	Eukaryotic translation initiation factor 3 subunit L	5	12.057	9993.73	10817.3	8661.92	9678.48	5179.39	8760.69	10809.5	3707.85	5780.87	12760.3	3767.87	3349.89	9284.72	4951.6	9908.68	5264.87
Q7L2H7	EIF3M_HUMAN	EIF3M	Eukaryotic translation initiation factor 3 subunit M	2	6.952	6256.63	7238.24	4506.67	10005.5		2662.76	5921.37			5526.46	20674.3	17019.8	3721.85	26806.1	10812.5	2906.47
Q14240	IF4A2_HUMAN	EIF4A2	Eukaryotic initiation factor 4A-II	10	26.781	82002.6	91096.8	90829.1	56170.4	55168.2	81634.2	66337	124322	62656.6	90397.8	55735.9	41578.5	81815.8	35184.2	52136.6	48191
P23588	IF4B_HUMAN	EIF4B	Eukaryotic translation initiation factor 4B	4	5.728	26950.6	20716.3	13137.4	26806.1	9530.87	15489.2	22931.2	9196.5	232620	30034	37782.5	44984.7	25639.3	124039	34114.4	28422.9
P06730	IF4E_HUMAN	EIF4E	Eukaryotic translation initiation factor 4E	3	18.433	10167.3	13467.1	10339.9	15165.3	7950.46	10611.9	12668	8366.44	7578.85	15279.5	25253.9	36871.9	9631.94	38442.4	22533.9	10090.9
Q04637	IF4G1_HUMAN	EIF4G1	Eukaryotic translation initiation factor 4 gamma 1	9	6.379	16284.6	14912.3	15967.7	19126.8	9125.7	18124.5	13376.9	72616	6933.44	9654.4	9851.89	18823.2	16928.9	11500.2	16547.8	8678.85
Q15056	IF4H_HUMAN	EIF4H	Eukaryotic translation initiation factor 4H	2	10.887	77698.3	159607	93610.7	85163.1	46901.8	71064.2	43430.1	38007.1	21415.5	21647.8	25941.7	52849.4	82947.1	22522.1	48053.8	11735
P55010	IF5_HUMAN	EIF5	Eukaryotic translation initiation factor 5	5	12.993	29495.7	39163.1	44147.3	14898.5	16315.8	42432.8	18377.6	25758.6	50199	8570.07	5572.04	24577.3	27434.2	12993.3	14534.5	12577.1
P63241	IF5A1_HUMAN	EIF5A	Eukaryotic translation initiation factor 5A-1	3	27.273	39904.7	45767.7	30603.3	43718.4	21317	24845.9	42540.1	33310.7	25099.9	28737.7	32538.6	43317.5	42409.7	123945	76684.1	20589.5
O60841	IF2P_HUMAN	EIF5B	Eukaryotic translation initiation factor 5B	2	1.885	5323.08	3554.4	2775.56	5329.99		6434.97	2778.28	3331.01	1507.09	1656.35	854937	8810.75	5499.64	4244.98	6740.01
P56537	IF6_HUMAN	EIF6	Eukaryotic translation initiation factor 6	4	26.939	28288	21794.5	24269.9	35937.9	23080.8	23370.6	42194.1	36146.9	18779.5	39807	41595.7	42021.6	19241.5	35212	35634.8	26656.4
Q15717	ELAV1_HUMAN	ELAVL1	ELAV-like protein 1	3	10.736	21949.6	26131.9	22406.6	17682.4	22921.4	29605.7	35374.8	8048.48	35978.3	18864.5	15018.2	18759.4	37638.1	18818.8	13425.1	22259.7
Q12926	ELAV2_HUMAN	ELAVL2	ELAV-like protein 2	2	7.799	6156.03	17737.4	8626.55	6902.67	6084.43	9261.61	12296.2		10954.8	10387.4	16747.9	4998.38	12921.3	6330.07	9831.87	17547.2
Q5R3F8	PPR29_HUMAN	ELFN2	Protein phosphatase 1 regulatory subunit 29	2	3.537	1214.29	871317	3389	4284.5		402222	4505.51			2037.86	1881.98	907474	2148.5	6580.65	5362.65	904849
Q92556	ELMO1_HUMAN	ELMO1	Engulfment and cell motility protein 1	3	5.502	31820.1	28711.2	18414.2	18087.5	8995.44	30715.7	16655.1	11865.3	6539.17	7403.57	3587.95	19856.5	29165.2	8558.63	19062.7	5223.38
Q15369	ELOC_HUMAN	ELOC	Elongin-C	2	20.536	38086.8	38782	33948.5	36649.5	8777.4	37167.1	23138.7		36298.8	16997.7	8734.7	10900.5	44076.6	23565.6	42389.5	7742.94
O00423	EMAL1_HUMAN	EML1	Echinoderm microtubule-associated protein-like 1	2	2.577	3965.68	4334.9	3313.25	270478		1483.62	699848	2362.7		3665.93			4783.96		2780.68	2933.4
Q8N8S7	ENAH_HUMAN	ENAH	Protein enabled homolog	3	5.245	10600	7987.76	8903.29	14757.4	13179.3	11809.4	11320.3	30649.5	5831.37	11840.2	28423.8	47134.8	8791.66	42949.7	15106.1	25955.9
O94919	ENDD1_HUMAN	ENDOD1	Endonuclease domain-containing 1 protein	6	17	94674.9	75783.6	50427.7	73089.8	61496.5	68214.3	70545.5	39246	88980.5	60570	45485.6	28706.2	69477.3	15480.8	69212.6	44547.6
P06733	ENOA_HUMAN	ENO1	Alpha-enolase	18	55.069	2040000	1840000	2060000	1380000	3810000	1520000	1230000	3120000	1360000	1630000	2380000	2200000	1230000	1970000	1420000	2140000
P09104	ENOG_HUMAN	ENO2	Gamma-enolase	22	70.737	1580000	1260000	1420000	866518	1990000	1150000	1070000	1400000	720427	1250000	2090000	1360000	898104	1380000	876102	1600000
Q9UHY7	ENOPH_HUMAN	ENOPH1	Enolase-phosphatase E1	6	43.678	132942	159601	161261	114678	218223	93341.7	168387	183328	217316	164719	117975	38869.8	131455	57663.4	104938	155361
Q9Y6X5	ENPP4_HUMAN	ENPP4	Bis(5'-adenosyl)-triphosphatase ENPP4	5	9.492	15569.1	14751	10111.5	16243.6	11323.6	11200.2	23082.6	53614.4	22278.8	20904.5	16986	5369.24	12575.7	5106.33	9238.98	13853.6
Q9UJA9	ENPP5_HUMAN	ENPP5	Ectonucleotide pyrophosphatase/phosphodiesterase family member 5	2	8.386	2827.95	6175.49	3111.32	7651.28		2345.5	9657.33			7714.99	24183.1	5149.8	4538.15	11218.3	11817	5309.22
Q6UWR7	ENPP6_HUMAN	ENPP6	Glycerophosphocholine cholinephosphodiesterase ENPP6	6	17.955	43894.8	12310.1	16890.8	13133.5	7287.44	10325.7	5350.74	13583	35237.9	22425.1	40047.9	7884.3	7584.31	7961.72	7487.95	39439.6
O43768	ENSA_HUMAN	ENSA	Alpha-endosulfine	4	44.628	62339.4	50958.1	70824.8	99181.6	69130.5	52681.1	83368.8	42569.8	40507.6	89480	141348	80637.4	62899.5	244049	88911.1	90656.1
Q9H4G0	E41L1_HUMAN	EPB41L1	Band 4.1-like protein 1	15	26.22	33794.1	63629.4	50985.1	41751.3	14505	69436.8	37190.5	14557.3	26984	13296.5	15765.3	44346.8	60722.8	26179.8	62888.9	12073.4
O43491	E41L2_HUMAN	EPB41L2	Band 4.1-like protein 2	20	28.458	116675	110028	103049	114374	62999.6	109996	109742	44596.7	87271.8	83202.3	89467.2	82475.5	104985	76098.4	115390	68698.2
Q9Y2J2	E41L3_HUMAN	EPB41L3	Band 4.1-like protein 3	20	25.483	102551	105185	77145.9	82062.9	42356.8	92176.5	73990	68328.1	41380.7	52536.2	45933.9	49381.3	88947.7	50813	79843.9	37348.4
Q9UM22	EPDR1_HUMAN	EPDR1	Mammalian ependymin-related protein 1	7	28.571	135556	136941	173548	123900	195210	115477	216130	167272	144949	180154	167405	85635.1	112562	98990.2	99134.1	187484
P54764	EPHA4_HUMAN	EPHA4	Ephrin type-A receptor 4	5	8.114	83267.3	85525.5	106104	55629	55948.8	72858.6	72184	14000.9	46059.2	60515.6	23807.6	20728.3	88552.2	8634.57	45415.5	55786.5
P07099	HYEP_HUMAN	EPHX1	Epoxide hydrolase 1	9	26.374	136958	109512	83922.7	112504	127484	175629	89437	51085.9	165565	157760	183661	133202	164828	74779.3	143408	116068
P34913	HYES_HUMAN	EPHX2	Bifunctional epoxide hydrolase 2	6	17.297	56406.8	60350.1	46842.7	81317.5	29694.3	52008.2	101760	40585.9	25465.3	111858	270694	98715	46495.7	118937	68016.1	58431
Q9Y6I3	EPN1_HUMAN	EPN1	Epsin-1	9	22.049	51327.1	53648.7	44259.7	44790.7	32930.6	50130.2	52208.5	35473.5	30359.9	64507.3	47258.3	17088.6	39016.6	23770.9	28852.7	43982.7
O95208	EPN2_HUMAN	EPN2	Epsin-2	6	10.764	24432.5	19148.3	23735.7	8223.29	16696.1	17278.6	7824.66	30610.7	22371	25445.4	24491.6	55540.5	20249.9	39780.9	15708.4	31348.3
P07814	SYEP_HUMAN	EPRS1	Bifunctional glutamate/proline--tRNA ligase	12	11.376	24713.9	37259.5	23801.6	42438.8	20274.4	22855.8	35336.6	26716.2	13117.8	18064	28576.4	48945.9	26291.4	33988	36688.6	15681.9
P42566	EPS15_HUMAN	EPS15	Epidermal growth factor receptor substrate 15	5	7.254	16209.7	15438.4	7964.43	14118	7282.65	11760.8	8952.93	21890.8	5252.09	5229.89	8664.31	2805.75	10405.8	9171.6	11571.9	6576.57
Q9UBC2	EP15R_HUMAN	EPS15L1	Epidermal growth factor receptor substrate 15-like 1	9	14.12	23810.8	31765.1	27141	19094.7	14294.5	27162.6	21648.3	25722.8	14516.7	23568.3	11977.3	24957.4	32659.4	20236.3	16791.6	22947.3
Q9NZ08	ERAP1_HUMAN	ERAP1	Endoplasmic reticulum aminopeptidase 1	6	7.333	15786.7	18008.6	17958	13536.7	3733.53	13131.1	14058.6	30713.6	12523.3	15338.8	6268.01	21664.6	17447.8	22659.2	6349.04	13592.1
P84090	ERH_HUMAN	ERH	Enhancer of rudimentary homolog	2	21.154	16745.4	14448.7	13026.7	16412.7	14056.1	12888	29504.8	11537.8	14682.5	16327	11953.3	17916.2	21201.5	13131.1	26661.9	22825.9
O43414	ERI3_HUMAN	ERI3	ERI1 exoribonuclease 3	2	6.231	34158.2	31817.3	38311.2	1018.64	76902.6	31339	3374.28	11810.4	91078.7	12858.2	489.45	16255.1	23103.5	12764.3		68628.9
Q8TAM6	ERMIN_HUMAN	ERMN	Ermin	5	23.592	116695	101233	49928.8	163471	24696.7	47355.3	49921.6	28036.4	53914.3	64227.9	143064	258655	41202.1	159572	176448	28563.6
Q96HE7	ERO1A_HUMAN	ERO1A	ERO1-like protein alpha	9	24.573	16710.5	16305.2	17757.7	19860.2	12138.1	11638.5	21316.5	16642.2	6942.81	30246.3	24966.3	18369.3	15781.8	28801.9	19432.2	29055
P30040	ERP29_HUMAN	ERP29	Endoplasmic reticulum resident protein 29	8	40.23	156410	121409	147802	62774.4	122898	133532	128014	111192	117035	258354	195776	34784.5	120043	51219.2	100645	180893
Q9BS26	ERP44_HUMAN	ERP44	Endoplasmic reticulum resident protein 44	3	8.374	6908.97	9906.6	10847	13099.4	6544.15	13758.1	13213		8083.94	8256.38	9153.39	16025.8	12481.4	8428.76	16092.8	7634.28
P10768	ESTD_HUMAN	ESD	S-formylglutathione hydrolase	6	35.106	386447	374426	334519	321734	307891	201468	390258	446457	427304	344732	313622	239518	192969	157357	218135	313749
Q9BSJ8	ESYT1_HUMAN	ESYT1	Extended synaptotagmin-1	10	13.225	19004	34814.8	26459.1	27071.5	3770.34	38448.4	25301	22087.4	12033	9272.87	7197.38	24223.2	45178.4	8920.71	45098.1	5176.76
A0FGR8	ESYT2_HUMAN	ESYT2	Extended synaptotagmin-2	2	2.932	1657.52	3734.33	1425.41	1287.02		4574.28	1058.83						5404.16		2646.08	1006.85
P62495	ERF1_HUMAN	ETF1	Eukaryotic peptide chain release factor subunit 1	3	7.551	18282.2	22053.1	22491	20712.1	20956.1	19673.7	21884.7	22275	14931.7	19039.6	16492.5	11597.1	21267.2	11837.9	21504.3	12415.9
P13804	ETFA_HUMAN	ETFA	Electron transfer flavoprotein subunit alpha, mitochondrial	12	56.156	234269	131481	191430	227166	159465	199286	249302	164466	156571	408179	397664	387985	171648	278782	190126	267774
P38117	ETFB_HUMAN	ETFB	Electron transfer flavoprotein subunit beta	6	27.843	112652	75277.8	117654	74924	110483	113881	100867	192598	154889	179634	182678	169501	80909.6	126824	65893.6	163725
Q16134	ETFD_HUMAN	ETFDH	Electron transfer flavoprotein-ubiquinone oxidoreductase, mitochondrial	4	7.78	33037.7	29010.2	30410.7	29781.8	38237	27882.8	39790.5	17821.9	34718.2	32973.2	19627.6	21706.1	30498.3	10830.8	28004.3	30538
O95571	ETHE1_HUMAN	ETHE1	Persulfide dioxygenase ETHE1, mitochondrial	2	12.205	20928.5	17720.8	17665	25833.7	16937.1	16563.4	28406.2	13713.3	9585.11	22197.1	14983.1	35496.6	16520.9	17236.4	17496.2	38740.8
Q9UI08	EVL_HUMAN	EVL	Ena/VASP-like protein	3	9.856	4217.77	4374.8	6813.51	5870.76	3996.79	4497.17	6971.8		4131.34	5407.15	2793.56	14182.1	4654.93	2196.22	3355.5	2204.61
Q01844	EWS_HUMAN	EWSR1	RNA-binding protein EWS	2	3.963	16594.4	10876.1	11359.3	24529.5	4836.91	7887.41	25192.1		9241.65	15649.4	26203	20068.6	14853.5	34235.4	20948.9	18694
Q96KP1	EXOC2_HUMAN	EXOC2	Exocyst complex component 2	2	2.381	4819.93	10837.6	5668.6	9409.03	1034.55	11374.8	3341.38			1372.19	2044.86	17864.2	13634.4	3290.7	20109.2	237.24
Q96A65	EXOC4_HUMAN	EXOC4	Exocyst complex component 4	3	3.593	4070.48	9802.94	4447.51	6289.49	1826.28	9412.93	2598.61			753762	1728.12	5014.54	7977.62		10305.9
Q9Y2D4	EXC6B_HUMAN	EXOC6B	Exocyst complex component 6B	2	4.069	6281.21	12733.2	4487.86	10051.4		8454.91	2217.72			813385		19243.5	12566.5	4745.56	2283.58	337.14
Q9Y2C4	EXOG_HUMAN	EXOG	Nuclease EXOG, mitochondrial	2	8.967	24007.5	35276.8	29016.2	19872.6	10520.5	33282.3	30298.9		21247.6	16500.6	4228.95	11686.9	36255.5	9134.9	26906.8	12327
P15311	EZRI_HUMAN	EZR	Ezrin	18	33.959	176685	124127	128086	91852.2	126824	115607	137005	161008	155586	145262	105408	57488.2	101880	70506.8	80897.2	175644
P00488	F13A_HUMAN	F13A1	Coagulation factor XIII A chain	2	4.372	1838.97	1293.3	2216.6	3298.66		1904.9	2003.63		9513.22	2743.73	6049.79	1417.84	876409	1923.16	1825.6	739383
P13726	TF_HUMAN	F3	Tissue factor	2	7.458	27190.8	41231.1	33395.3	34871.5	47035.7	25324.1	34205.8	10934.6	104444	16303.6	2514.8		28838.8	3168.68	18318.8	16985.7
O00519	FAAH1_HUMAN	FAAH	Fatty-acid amide hydrolase 1	3	8.981	12631.6	10952.8	7631.03	4848.19	7533.23	20103.8	16324.5		19913.1	9429.91	4941.71	4247.8	27791.3	11855.7	9271.06	5114.67
P05413	FABPH_HUMAN	FABP3	Fatty acid-binding protein, heart	6	45.865	66537.5	52234.4	71418.3	81056.6	32090.1	47869.6	72417.7	51296.3	51572.6	70681.5	73698.8	58870.7	61162.5	104436	68690	99919.2
Q01469	FABP5_HUMAN	FABP5	Fatty acid-binding protein 5	5	38.519	102684	51333.5	49513.5	60158.2	56672	57525	92688.7	43768	15526.2	69232.8	127423	62976.9	42508.1	61342.9	68874.3	60738.8
P51161	FABP6_HUMAN	FABP6	Gastrotropin	2	29.688	8893.96	11848.9	14391.1	6243.35	8703.01	10966.4	19259.7	14712.9	30129.7	17601.5	53238.9	85395.3	7979.9	42879.8	6614.91	14203.3
O15540	FABP7_HUMAN	FABP7	Fatty acid-binding protein, brain	3	29.545	33075	44223.7	63559	48692.3	35364.9	43388.3	46635.5	98736.4	29731.3	34536.7	20972.2	34768.6	43200.1	74420.9	45529.6	55583.6
P16930	FAAA_HUMAN	FAH	Fumarylacetoacetase	6	21.718	130113	70168.5	72631.4	83824	77649.8	96204.2	107834	74692.7	79436	173030	248523	87790.7	70867.9	146647	36568.1	133167
Q6P587	FAHD1_HUMAN	FAHD1	Acylpyruvase FAHD1, mitochondrial	4	29.911	21046.8	15844	12752.3	8282.08	14020.2	15141.7	12388.1	21240.9	10103.1	28278.2	24466.6	15777.6	17629	12111.8	15638.3	22056.4
Q96GK7	FAH2A_HUMAN	FAHD2A	Fumarylacetoacetate hydrolase domain-containing protein 2A	9	48.726	31803.9	27735.9	34264.5	27624.9	30260.7	32064.7	27069.7	26203.8	21320.5	32219.4	50718.1	51091.6	18027.1	59914.1	21005.7	38797.7
Q9NRY5	F1142_HUMAN	FAM114A2	Protein FAM114A2	3	8.317	10458.2	13706.2	11297.6	15141.7	2188.67	14552.4	12569.1	14374.3	8261.68	9790.83	6260.73	7253.42	12499.4	7311.34	14549.6	4519.34
Q9NZB2	F120A_HUMAN	FAM120A	Constitutive coactivator of PPAR-gamma-like protein 1	2	2.415	11821.4	15488.7	8791.03	19581.8	5505.91	14574.1	11684.8		19279.9	4929.79	4127.13	12554.9	16220.3	6030.11	26034.5	6615.87
Q8IXS8	F126B_HUMAN	FAM126B	Protein FAM126B	4	10.189	9166.76	17168.9	13267	10207.8	8733.6	21169	11187.7	22397.2	12298.6	10262.8	4123.67	13131	17348	13934.2	18623.4	8076.69
Q96A26	F162A_HUMAN	FAM162A	Protein FAM162A	2	18.182	32428.7	40550.7	43014.5	21261.1	33182.1	63098.1	47120.7	15991.9	37142.9	22985	7108.26	26702	81147.4	24162.1	36994.1	23504.1
Q9Y6X4	F169A_HUMAN	FAM169A	Soluble lamin-associated protein of 75 kDa	4	9.851	4429.57	2952.41	4550.49	8902.76	6318.69	5210.82	6758.11		3641.02	6382.66	8184.37	4112.86	3493.1	2136.81	4751.49	4167.59
Q96D05	F241B_HUMAN	FAM241B	Protein FAM241B	2	22.314	7369.63	7037.42	4440.09	8520.33		6072.77	8935.29	5963.91		6391.39	5717.03	2191.06	6852.63	6724.49	5657.85	5870.58
Q92520	FAM3C_HUMAN	FAM3C	Protein FAM3C	2	15.419	7285.67	3558.45	5475.32	3784.27	5676.96	5659.32	5805.31	5921.79	9307.19	7332.13	6836.39	1897.96	10107.3	7337.6	2702.67	8361.46
Q52LJ0	FA98B_HUMAN	FAM98B	Protein FAM98B	2	5.543	16177.1	19022.5	11079	36110		18205.1	15107.4	6363.32	4256.49	4140.65	5048.11	30770.7	20655.2	20082.7	30634.3	3190.4
Q9Y285	SYFA_HUMAN	FARSA	Phenylalanine--tRNA ligase alpha subunit	10	35.236	27826.1	43006.2	25974.2	55972.2	15581.7	32437.6	32727.6	47222.8	13119.9	30138.4	18860.3	45340	39937.8	35127.8	51363.9	13645.5
Q9NSD9	SYFB_HUMAN	FARSB	Phenylalanine--tRNA ligase beta subunit	9	20.034	65590.1	94688.8	70479	15038.6	37253.3	59265.9	21266.1	61441	25653.6	51995.9	18727.7	33893.5	65325.6	55518.9	22622.9	24356.6
P49327	FAS_HUMAN	FASN	Fatty acid synthase	34	22.103	81146.6	93949.3	62824.2	104066	31082.2	74966.4	48159.6	24990.1	14943.3	24211.1	14401.9	92668.4	79704.4	41980.4	91479.1	6269.7
P09467	F16P1_HUMAN	FBP1	Fructose-1,6-bisphosphatase 1	2	7.396	2430.79	1028.87	687908	579.45		1067.71	938041			2029.58	825848	2851.11	748682	4172.9	855457	1698.13
Q8N461	FXL16_HUMAN	FBXL16	F-box/LRR-repeat protein 16	2	5.219	23933.7	29838.4	28771.3	14040	5559.72	24060.9	18998.4	7103.25	14105.7	24528.6	7128.04	5804.15	25671.4	20559.4	13424.9	29769.5
Q96ME1	FXL18_HUMAN	FBXL18	F-box/LRR-repeat protein 18	3	5.217	16399.1	12708	10589.7	11131.4	11964.3	11080.5	8617.11		4224.24	18723.9	7213.45	5330.21	12668.6	7894.99	8769.34	5305.59
Q9UK22	FBX2_HUMAN	FBXO2	F-box only protein 2	7	38.514	134343	142415	128207	121990	57892.1	117905	73482.1	92304.6	29281.9	70556.6	39042.4	52199.5	123734	54150.3	198811	17399.1
Q8NEZ5	FBX22_HUMAN	FBXO22	F-box only protein 22	2	8.189	7323.75	6113.54	8079.32	12780		3787.31	9026.75		1818.09	12063.5	13483.4	8161.8	6268.47	16111.2	11237.3	5389.92
Q9UK99	FBX3_HUMAN	FBXO3	F-box only protein 3	3	7.431	13708.3	18330.1	9744.68	13234.9	12066.1	9088.56	7702.14		5072.06	15070.2	9878.74	9175.67	8145.69	6778.88	12686.7	4640.15
Q9H4M3	FBX44_HUMAN	FBXO44	F-box only protein 44	2	15.294	4633.58	9752.71	6538.24	3920.61	1647.78	6760.79	4448.17		6985.17	3839.2	4392.53	5493.49	8031.9	3956.84	7445.98	2244.51
P14324	FPPS_HUMAN	FDPS	Farnesyl pyrophosphate synthase	3	9.785	47718.7	57013.6	53921.3	44494.6	17427	44847.3	43724.6	30105.6	21444.8	63930.4	77792.4	65621.6	46781.6	55714	52851.8	94668
P22570	ADRO_HUMAN	FDXR	NADPH:adrenodoxin oxidoreductase, mitochondrial	4	9.572	14640.3	17982.4	22637.6	23141.2	2004.8	11308.2	22591.6	17175.7	8418.08	20622.6	23851.4	14810.2	7675.14	27115.4	19052.4	9376.39
P22830	HEMH_HUMAN	FECH	Ferrochelatase, mitochondrial	7	23.641	17406.9	16572.1	13762.4	16102.8	5213.12	14842.2	15963.8	35273.2	6280.03	8088.99	9222.18	16493.8	10562.6	10907.9	15055.8	13093.4
Q96AC1	FERM2_HUMAN	FERMT2	Fermitin family homolog 2	9	14.559	49712.1	39266.1	40005.7	42358.4	20713.2	36181.3	43678.6	28611	23973	60614.3	49573.1	25531.2	41106.8	24447.6	38268.4	46822.9
P02671	FIBA_HUMAN	FGA	Fibrinogen alpha chain	10	12.933	45606.9	41201.7	49701	35855.8	45060.4	36578.5	83142.5	50154.4	33861.6	54947.3	130982	66695.8	38842.7	110751	31179.9	126636
P02675	FIBB_HUMAN	FGB	Fibrinogen beta chain	11	33.401	38240.2	35949	69010.4	47001.2	37585.9	35074.7	65708.5	19974.6	26168.3	47977.4	76417.3	56056.2	41230.2	147431	29601.3	88210.5
P05230	FGF1_HUMAN	FGF1	Fibroblast growth factor 1	2	14.839	107173	53241.7	96140.8	80381.5	130908	50906.4	86173.9	199623	149421	111966	142483	154274	48893.9	141826	97907.5	116532
P61328	FGF12_HUMAN	FGF12	Fibroblast growth factor 12	3	19.753	41432.9	30126.9	35169.1	13936.6	11809.5	28383.6	26967.9	11960	28017.4	38630.7	18068.2	13172.9	47054.3	10509.4	35485.3	39855.8
P02679	FIBG_HUMAN	FGG	Fibrinogen gamma chain	10	29.139	29608	21529.5	44352.9	41036.9	26384.3	22543.9	56476.1	17444.7	20159.2	30411.2	76346.3	65524.2	29595.4	82562.6	29381.9	59353.1
P07954	FUMH_HUMAN	FH	Fumarate hydratase, mitochondrial	9	28.824	168765	148687	142192	147862	174309	107141	189146	183174	89355.5	196635	315468	179655	146348	209168	120147	178290
P49789	FHIT_HUMAN	FHIT	Bis(5'-adenosyl)-triphosphatase	4	34.694	16808.8	16625.9	23499.7	17169.8	1785.29	13764.9	12895.4	99709.2		22189.3	23215.1	13828.1	9146.71	8796.83	9146.66	19825.8
Q13642	FHL1_HUMAN	FHL1	Four and a half LIM domains protein 1	4	13.622	134747	175457	143705	185175	132503	137391	204721	153039	195974	127021	83350.6	115558	156496	125884	208937	80139.7
Q9Y3D6	FIS1_HUMAN	FIS1	Mitochondrial fission 1 protein	2	15.789	18601.7	19833.1	27732	23386.9	19716.5	23750.4	50113.5	18690	67213.5	27887.8	39078.6	23605.5	35335.7	32902.2	36942.6	31943.3
P62942	FKB1A_HUMAN	FKBP1A	Peptidyl-prolyl cis-trans isomerase FKBP1A	5	70.37	186846	358550	185919	361731	837804	172085	429724	416627	475221	325633	340323	398143	298316	778273	353152	353598
P26885	FKBP2_HUMAN	FKBP2	Peptidyl-prolyl cis-trans isomerase FKBP2	3	28.873	192910	220909	230436	412434	198658	175091	239000	153191	266865	171555	246817	206141	121322	155238	166481	96148.9
Q00688	FKBP3_HUMAN	FKBP3	Peptidyl-prolyl cis-trans isomerase FKBP3	6	28.571	51590.2	45873.5	55895	34121.7	26684.5	41944.8	44166.6	37336.3	32708.2	59148.9	32727.8	22017.9	46918.1	25710.5	45287.4	63556.1
Q02790	FKBP4_HUMAN	FKBP4	Peptidyl-prolyl cis-trans isomerase FKBP4	11	30.283	37345.2	31169.9	25172.5	34790.4	16421.6	33038	32363.5	37124.6	22555.8	33210	30746.6	37729.4	30664.9	12783.8	30304.8	32817.9
Q13451	FKBP5_HUMAN	FKBP5	Peptidyl-prolyl cis-trans isomerase FKBP5	4	12.691	7422.1	19884.5	13216.4	10902.7		7726.19	10696.2	20410.1	10873.9	16196.1	12222	20672.4	8511.53	8756.92	6469.08	3638.76
Q8NFF5	FAD1_HUMAN	FLAD1	FAD synthase	4	11.244	7676.62	8071.45	7906.53	9085.63	2125.76	7217.52	9778.71	15316.7	9145.76	11113.6	14832	20103.2	6882.68	15450.7	10178.5	8223.25
P21333	FLNA_HUMAN	FLNA	Filamin-A	35	19.872	74125.9	57035.1	62064.9	53492.1	33149.4	55725.2	60946	39814.4	41517.8	55908.9	59221	60383.3	48550.9	58051	64027.9	30806.2
O75369	FLNB_HUMAN	FLNB	Filamin-B	14	8.417	32171.2	17763.6	14037	17945.5	10040.4	17149.9	19231.7	28724.4	14646.4	19282	17968.7	38381.9	14181.6	18506.3	23500.7	14917.8
Q14315	FLNC_HUMAN	FLNC	Filamin-C	3	4.734	31289	10580	13693.7	14948.5	12355.7	11939.8	8294.01		10034.6	6865.77	7743.36	24293.8	18512.4	54087.5	29848.3	12687.4
O75955	FLOT1_HUMAN	FLOT1	Flotillin-1	9	28.571	20472.5	21841.9	22882.8	17135.2	13648.5	19908.9	27650.4	13936.7	8518.3	13857.7	15813.2	7126.78	16249.9	9096.69	17124.8	16582
Q14254	FLOT2_HUMAN	FLOT2	Flotillin-2	9	25.467	25036.8	29233	29558.3	16785.6	13676.4	21798.3	22489.8	17583.4	14579.5	19122.7	10185.7	4080.11	19084.7	7597.89	9791.01	25872
Q9NZ56	FMN2_HUMAN	FMN2	Formin-2	5	4.123	7033.43	6773.55	6746.29	6572.43	11187.8	4072.43	8613.36		2092.69	8868.51	2407.58	4335.28	7278.64	5718.85	6727.43	4088.72
Q96PY5	FMNL2_HUMAN	FMNL2	Formin-like protein 2	7	8.564	28229	31049.1	17353.1	30383.5	22661.2	37907.4	28966.4	15116.4	36404.6	11252.2	11753.9	18422.8	37449.9	17701.2	46676	8314.18
Q9H479	FN3K_HUMAN	FN3K	Fructosamine-3-kinase	6	26.214	54762.6	46026.3	52072.8	28444.9	44526.5	40624.2	35473.4	41945.5	56287	40808.2	34005	44027.2	36819.1	65610.8	25884.5	45843.2
Q9HA64	KT3K_HUMAN	FN3KRP	Ketosamine-3-kinase	5	19.094	54623.8	42713.5	41828.8	40507.2	21685.5	42577.2	45696.3	47082.8	25655.1	57393.4	46696.1	31358	38668.2	31961.9	28350.5	64063.3
Q96RU3	FNBP1_HUMAN	FNBP1	Formin-binding protein 1	3	5.511	17286.4	16416.4	12545	19691.9	6025.14	10449	15629.3		12325.1	12405.2	22119.4	20327.4	12962.9	25687.9	12907.6	8341.85
P49354	FNTA_HUMAN	FNTA	Protein farnesyltransferase/geranylgeranyltransferase type-1 subunit alpha	5	16.887	11736.8	12935.3	8357.12	15050.1	9869.08	9386.33	12509.7	6559.86	14772.3	16397.4	18747.4	22458.5	8932.8	2799.99	14260.8	9180.74
P49356	FNTB_HUMAN	FNTB	Protein farnesyltransferase subunit beta	2	8.009	2289.38	1192.12	2267.24	4703.52		1722.02	3218.19			3234.31	7204.59	7208.84	1750.93	3844.19	3804.59	1850.49
Q04609	FOLH1_HUMAN	FOLH1	Glutamate carboxypeptidase 2	4	8.267	16090.9	25325.7	14801.5	14695.4	17501.4	12406.8	13761		22966.8	7928.52	6720.1	15470.9	12287.6	14909.7	20732	10431.3
Q16658	FSCN1_HUMAN	FSCN1	Fascin	15	49.087	165598	147484	143871	168227	231615	104177	149749	151959	180420	136396	101417	97652.9	115979	123411	119372	157807
Q9BTV5	FSD1_HUMAN	FSD1	Fibronectin type III and SPRY domain-containing protein 1	4	9.073	11076.4	20359	13901.6	12833.7	1563.97	17011.9	5320.5	8471.58	2603.44	2360.9	3595.17	16774.5	18446.2	2177.54	10763.9
P02794	FRIH_HUMAN	FTH1	Ferritin heavy chain	9	62.842	564947	444059	280489	416852	350957	333336	495747	463656	507118	405346	1260000	1170000	231646	1350000	486600	512083
P02792	FRIL_HUMAN	FTL	Ferritin light chain	6	46.857	398161	327432	249507	252606	275602	316364	351603	531244	334671	270471	646529	492409	282346	409427	228075	379953
Q9C0B1	FTO_HUMAN	FTO	Alpha-ketoglutarate-dependent dioxygenase FTO	3	8.515	2881.74	2097.05	2655.24	2043.21	1811.38	2065.09	2232.4	3331.06	4381.51	2924.32	4296.14	3535.34	2687.66	3703.8	2817.57	5195.97
Q96AE4	FUBP1_HUMAN	FUBP1	Far upstream element-binding protein 1	5	9.472	17654.2	18549.1	19815.8	22534.2	15367.4	12049.6	27753.2	5199.32	4553.33	39950	39763.6	18750.2	12040	25102.5	19732.3	31295.8
P04066	FUCO_HUMAN	FUCA1	Tissue alpha-L-fucosidase	2	4.721	16184.2	9214.83	10900	5216.97	1922.66	11163.2	7772.58	7417.13	4309.18	26062.5	20689.6	3779.12	11438.2	9115.48	7908.81	21160.3
Q9BTY2	FUCO2_HUMAN	FUCA2	Plasma alpha-L-fucosidase	3	7.923	5482.02	6384.12	5130.57	2788.41		4035.42	6895.79		7131.96	8467.88	10121.5	10494	5887.22	17076.4	6439.91	10041.7
Q9BWH2	FUND2_HUMAN	FUNDC2	FUN14 domain-containing protein 2	2	11.111	54533.1	43658.6	43871.1	25541	19895.4	41141.8	35185.7	30853.9	36974.9	64395.8	20012.8	105821	33538.5	91657.9	16175.7	56063.6
P35637	FUS_HUMAN	FUS	RNA-binding protein FUS	2	4.943	55596	42915.8	33775.8	33889.7	18060.1	41394.9	44636.8	30347.7	59560.2	26499.8	23968.1	20248.9	67025	27638.8	32827.8	33567.7
Q16595	FRDA_HUMAN	FXN	Frataxin, mitochondrial	5	34.762	20538.7	19396.9	16160.3	13750.8	16860.4	15690.9	17999.4	26486.8	10264.1	29553.3	13375	9137.87	17079.8	11827.9	12397.8	21377.3
Q9H0Q3	FXYD6_HUMAN	FXYD6	FXYD domain-containing ion transport regulator 6	2	36.842	12643	9260.22	17503.2	8309.51	22824.8	40850.3	16703.3	39060	29336.5	7574.08	7264.12	19903.5	29037.3	8841.46	14932.2	23421.4
Q9UN86	G3BP2_HUMAN	G3BP2	Ras GTPase-activating protein-binding protein 2	4	10.166	7724.94	15137.9	8612.95	11790.3	4634.73	15067	9873.97	6264.51	1993.23	4001.03	8564.39	8377.86	22510.2	3034.49	18850.2	2901.96
P11413	G6PD_HUMAN	G6PD	Glucose-6-phosphate 1-dehydrogenase	11	25.825	111016	93909.8	75986.7	67201.7	51143.7	70239.6	65859.6	63059.4	82586.6	113457	98092	83644.1	81168.5	44423.8	72003.6	84426.1
P10253	LYAG_HUMAN	GAA	Lysosomal alpha-glucosidase	10	14.706	36623.3	43604.6	37368	29685.8	31827.2	19541.2	45738.5	22878.3	31053	47044	87031.6	41142	28398	57411.1	41974.5	47748.2
P60520	GBRL2_HUMAN	GABARAPL2	Gamma-aminobutyric acid receptor-associated protein-like 2	4	32.479	101765	79417.5	98594.4	130550	90487.5	83579.4	166759	97753	67077.9	119968	108699	33175.4	148367	20001.7	121058	61080.9
Q05329	DCE2_HUMAN	GAD2	Glutamate decarboxylase 2	3	6.667	2296.65	7205.85	4037.89	6846.8		7484.47	4030.66		562774	4635.65	3807.59	11418.1	6402.86	4131.95	7949.67	1218.11
Q14376	GALE_HUMAN	GALE	UDP-glucose 4-epimerase	3	12.356	3937.08	5190.23	5520.86	10985	3810.26	4080.86	8084.29	24951	3170.29	6058.84	9755.93	10504.3	4416.34	11624.6	9108.58	6207.89
Q96C23	GALM_HUMAN	GALM	Galactose mutarotase	2	6.725	16090.7	6698.1	11157.5	7443.41		11577	24461.5		22774.9	16549.2	15079.3	9371.36	9574.69	3640.9	12222.6	25557.4
Q14353	GAMT_HUMAN	GAMT	Guanidinoacetate N-methyltransferase	4	35.169	27714.8	21438	21451.9	28863.8	12768.4	15809.6	21555.4	13587.4	9622.62	29450.2	26857.6	14770.6	22432.2	23471.4	22543	7528.35
Q14697	GANAB_HUMAN	GANAB	Neutral alpha-glucosidase AB	19	30.614	82163.3	98074	72071.6	136633	73949.1	61565.5	110796	101172	60286.4	86838.5	80267.6	179151	75357.4	143143	153611	40534.5
P17677	NEUM_HUMAN	GAP43	Neuromodulin	14	57.143	333284	305730	235012	360440	246882	231180	431660	286101	156897	379544	442608	218061	327097	553635	288402	382726
P04406	G3P_HUMAN	GAPDH	Glyceraldehyde-3-phosphate dehydrogenase	21	77.612	2670000	2870000	2560000	2230000	3000000	1720000	2310000	2950000	1090000	2410000	4640000	3930000	1760000	4130000	1980000	2770000
P41250	GARS_HUMAN	GARS1	Glycine--tRNA ligase	9	14.344	88509.9	89222.2	80650	134039	83479.4	62336.4	95295.3	62102.2	89238.1	103996	291228	216987	67406.6	121138	105687	77104.8
P22102	PUR2_HUMAN	GART	Trifunctional purine biosynthetic protein adenosine-3	4	8.218	4533.8	15679.6	11002.4	23031.6		20880.7	15192.7	5830.68	4449.1	10997.1	9985.66	11900.4	15307.8	11852.8	28428.8	3046.44
O60861	GAS7_HUMAN	GAS7	Growth arrest-specific protein 7	2	5.252	20338.9	24364.6	25753	36959.6	18919.2	16137.3	34111.9	9764.39	18015.5	28639.1	21570.7		22649.1	16061.5	33057.5	20053.4
Q8NB37	GALD1_HUMAN	GATD1	Glutamine amidotransferase-like class 1 domain-containing protein 1	2	13.636	29644.9	18428.5	34107.4	255069	11045.3	26080.9	3903.91	28484.5	34214.1	16765.9	7362.33		11110.8		2693.67	29472.6
A0A0B4J2D5	GAL3B_HUMAN	GATD3B	Glutamine amidotransferase-like class 1 domain-containing protein 3B, mitochondrial	6	40.299	180197	159974	57139.5	148685	121487	129753	110406	40340.4	44148	112040	113826	724668	105931	109009	110989	21687.1
P50440	GATM_HUMAN	GATM	Glycine amidinotransferase, mitochondrial	7	17.967	12288.5	5638.48	7543.78	5058.84	6807.58	7221.52	8795.8	15812.7	5151.7	10781.7	16183.1	7575.41	6789.9	10653	6172.53	12034.2
P04062	GLCM_HUMAN	GBA	Lysosomal acid glucosylceramidase	2	3.918	8185.54	13381.1	12382.1	4377.64	5005.07	17790.3	11113.5		10512.5	13349.9	4951.44	8975.33	14320	3654.13	3902.55	11952.9
P32455	GBP1_HUMAN	GBP1	Guanylate-binding protein 1	4	9.291	9010.21	3401.69	6176.09	5264.95	5432.65	5341.87	6345.97		8193.75	7325.93	15309.2	11616.2	4407.31	7777.54	4014.54	6821.3
P28676	GRAN_HUMAN	GCA	Grancalcin	3	18.894	26688.1	24691.6	31152.1	9019.72	59819.1	19986.8	27113.4		40002.4	34193.9	73861.7	120890	26417.3	71283.1	31212.9	39393.9
Q92947	GCDH_HUMAN	GCDH	Glutaryl-CoA dehydrogenase, mitochondrial	5	21.005	15470.9	13963.6	16135.9	26609.2	22289.2	10171.4	32039.7	8028.79	19360.8	45325.3	89934.2	35504.8	11360	20823.4	28190.7	22130
P30047	GFRP_HUMAN	GCHFR	GTP cyclohydrolase 1 feedback regulatory protein	2	30.952	4838.6	8364	2298.89	4326.01	1006.46	2774.77	5195.39		3726.31	6289.75	11780	5220.6	3216.83	6246.1	3922.72	6246.24
P48506	GSH1_HUMAN	GCLC	Glutamate--cysteine ligase catalytic subunit	7	16.797	44109.4	42956.7	33436.1	25822.6	44468.4	26405.4	15817.1	36443.1	28110.4	17964.3	13919.1	37431.5	30901.8	12705.5	27211.9	10642.3
Q9Y2T3	GUAD_HUMAN	GDA	Guanine deaminase	19	65.198	238416	303238	259918	305577	330751	193475	295665	338656	246042	333500	349392	190936	252909	280032	222827	311004
Q8TB36	GDAP1_HUMAN	GDAP1	Ganglioside-induced differentiation-associated protein 1	6	30.726	95367.2	134313	124706	113286	148844	113004	145555	36634.4	125437	100379	38103.1	31152	154070	28656.6	140220	63167.9
Q96MZ0	GD1L1_HUMAN	GDAP1L1	Ganglioside-induced differentiation-associated protein 1-like 1	3	15.259	4744.65	15309	7666.69	11165.6	4617.4	13462.1	8239.61		4059.12	2449.47	1091.8	2698.23	23123.4	5544	23756.5
P31150	GDIA_HUMAN	GDI1	Rab GDP dissociation inhibitor alpha	23	57.494	956889	855362	929193	845823	920430	658569	837662	798664	697804	875970	1110000	1010000	688475	1100000	726587	872847
P50395	GDIB_HUMAN	GDI2	Rab GDP dissociation inhibitor beta	13	56.854	300049	305661	226863	306695	285737	226527	298975	344231	241384	285672	425131	313087	232534	357650	292490	230182
O43681	GET3_HUMAN	GET3	ATPase GET3	7	27.299	98558.6	104748	156043	52138.2	66141.5	119545	54898.8	57035.9	117430	79713.4	43771.1	12105.3	77626.3	22416.9	25394.5	104855
P14136	GFAP_HUMAN	GFAP	Glial fibrillary acidic protein	36	70.37	4470000	2620000	3600000	1270000	4270000	2420000	1200000	3010000	3870000	864859	571580	3430000	2300000	1770000	1870000	1800000
Q96RP9	EFGM_HUMAN	GFM1	Elongation factor G, mitochondrial	5	9.854	14718.8	12337	15811.8	15529.6	5535.5	15745.7	15434.7	13075.8	3054.74	12170.9	6848.55	20613.7	13440.7	4887.85	13673.7	6629.65
Q06210	GFPT1_HUMAN	GFPT1	Glutamine--fructose-6-phosphate aminotransferase [isomerizing] 1	2	4.149	8330.63	6331.46	5736.42	6664.39	2011.8	7350.29	9214	5976.5	2697.78	8838.32	3657.27		8577.79		6108.96	3625.45
Q13630	FCL_HUMAN	GFUS	GDP-L-fucose synthase	3	13.084	42461.1	42832.8	34201.6	45829	14494.8	30496.5	46861	21188.7	24171	61401.6	49639.9	16602.2	32262	30940.6	42137.7	29876.8
Q9UJY5	GGA1_HUMAN	GGA1	ADP-ribosylation factor-binding protein GGA1	4	12.52	13970.9	11600.2	7842.34	15909.6	4198.95	14375.4	20095.6	5981.15	3624.94	21190.8	22573.2	20942.7	10534.5	13117.3	14884.8	17573.1
Q9NZ52	GGA3_HUMAN	GGA3	ADP-ribosylation factor-binding protein GGA3	2	5.671	8717.24	21974.8	5087.37	17019.3	4682.93	8762.7	14014.7			7490.93	6669.29	13956.4	25946.8	5964.32	19483.7	3318.05
Q9BVM4	GGACT_HUMAN	GGACT	Gamma-glutamylaminecyclotransferase	2	24.837	5379.84	4424.17	3006.63	9927.04		3643.7	9393.36		5765.18	3381.92	8874.18	10059.2	3044.07	11515.5	9074.64	4296.63
O75223	GGCT_HUMAN	GGCT	Gamma-glutamylcyclotransferase	7	50	54432.4	46346.4	88367.7	67838.1	48532.3	52241.4	59418.1	53520.1	43976.7	76327.9	38420.6	17444.9	47129.3	16502.2	41279.9	90896.6
Q92820	GGH_HUMAN	GGH	Gamma-glutamyl hydrolase	8	34.591	31015.8	29258.3	25555.3	25927.2	21942.8	16968.2	32441.9	27740.2	18030.4	49582.8	52672.3	45064.1	18865.4	32142.9	17942.2	23255.1
Q9UJ14	GGT7_HUMAN	GGT7	Glutathione hydrolase 7	2	3.625	6727.39	6620.84	3342.44	10587	1990.82	8330.69	16069.7		5774.13	6257.09	19479.7	8674.21	20963.3	7982.39	22507.9	3790.03
P17302	CXA1_HUMAN	GJA1	Gap junction alpha-1 protein	3	13.351	13196.7	8795.22	15771.1	32010.6	38784.3	13246.4	72377.3	6807.16	34865.8	41840.5	126333	12261.9	14671.4	99053.5	47945.8	32104.2
Q92896	GSLG1_HUMAN	GLG1	Golgi apparatus protein 1	4	3.732	16629	17372.2	11266.7	15356.3	8019.81	11270	19340.1	3931.65	17247.1	14473.1	5786.21	12824.6	14690.2	15194.5	14889.5	11108.4
Q9H4G4	GAPR1_HUMAN	GLIPR2	Golgi-associated plant pathogenesis-related protein 1	3	24.675	10557.2	11791.3	8638.11	11093.9	6714.65	17221.9	13256.9		13685.5	6776.42	7500.44	11008.7	12181	6714.51	11064.1	6702.51
Q04760	LGUL_HUMAN	GLO1	Lactoylglutathione lyase	8	58.152	211829	288031	344940	212018	270774	179808	280879	411765	318949	259505	360764	123212	211100	126568	147858	269089
Q9HC38	GLOD4_HUMAN	GLOD4	Glyoxalase domain-containing protein 4	11	41.534	284898	294373	264966	230587	231465	267170	292874	355727	234050	387693	228980	191660	213118	104903	174849	398515
O76003	GLRX3_HUMAN	GLRX3	Glutaredoxin-3	3	12.239	24140.9	32237.2	18618.9	1105.82	23276	19290	4631.9		7059.13	5867.38	291481	6030.56	17233.4		27538	2344.28
O94925	GLSK_HUMAN	GLS	Glutaminase kidney isoform, mitochondrial	8	20.03	14172.4	121027	20208.3	23116.3	6461.79	43509.3	7720.49		1569.65	3584.27	10286.5	14561.5	112681	7481.75	75211.3	1681.71
Q9NZD2	GLTP_HUMAN	GLTP	Glycolipid transfer protein	6	31.1	96784.5	67480.5	70812.5	57502.8	61772.2	46395.2	63813.1	9427.04	89876.4	56084.9	73574.3	11328.3	44780.3	10825.7	30173.4	66334.3
P00367	DHE3_HUMAN	GLUD1	Glutamate dehydrogenase 1, mitochondrial	17	46.057	585198	490787	497260	443832	812340	495294	498229	706144	677377	629672	564697	669978	398113	548277	425259	868793
P15104	GLNA_HUMAN	GLUL	Glutamine synthetase	8	23.861	194278	246179	279011	191718	195140	224422	181815	187449	181023	248784	202734	130454	181572	57339.5	127560	326799
O60547	GMDS_HUMAN	GMDS	GDP-mannose 4,6 dehydratase	4	13.978	11296.3	9933.5	8987.28	16798.4	2653.78	6463.91	16655.3		4195.42	14540.2	17349.7	14733.1	10061.4	18679	14654.9	9794.12
P60983	GMFB_HUMAN	GMFB	Glia maturation factor beta	7	46.479	134523	131552	146202	121715	125488	135535	192227	169815	175948	195661	188581	75101.5	127783	134948	101972	242272
Q96IJ6	GMPPA_HUMAN	GMPPA	Mannose-1-phosphate guanyltransferase alpha	2	7.619	4997.6	4893.64	2622.45	7889.24		2977.48	6207.67		5385.31	7585.41	8587.39	23685.4	3103.74	22911.2	8352.21	3939.06
Q9Y5P6	GMPPB_HUMAN	GMPPB	Mannose-1-phosphate guanyltransferase beta	3	11.667	17297.8	18439.7	18555.6	12381.3	14700.1	14126.5	11216.2	18011.1	11699.7	21855.5	24186.2	12467	12461	12378.4	9313.18	15040
P36959	GMPR1_HUMAN	GMPR	GMP reductase 1	3	10.435	11096.2	7470.42	3677.5	4914.1	5472.18	8028.03	7515.86	11709.3	2113.15	11120.1	57357.2	48768.5	6329.67	12999.8	6944.71	6391.7
Q9P2T1	GMPR2_HUMAN	GMPR2	GMP reductase 2	2	13.506	113581	137234	64077.9	106645		50980	160017	191421	39552.5	118434	347583	148410	41519.6	201162	115813	83387.5
P49915	GUAA_HUMAN	GMPS	GMP synthase [glutamine-hydrolyzing]	7	13.853	24568.3	18466.1	20912.7	19937.2	30125.6	15288.6	22510.4	24840.7	15768.9	24725.8	24184.2	22687.7	17652.7	20221.3	16566	20225.2
P29992	GNA11_HUMAN	GNA11	Guanine nucleotide-binding protein subunit alpha-11	4	21.727	31538	32930.8	36018.2	13027.8	18287.2	38643.3	11972.7	16649.9	22506.6	17373.6	17539.8	14198.7	23840.2	7986.5	9724.8	12200.3
Q14344	GNA13_HUMAN	GNA13	Guanine nucleotide-binding protein subunit alpha-13	5	16.18	17738.6	21428.5	17723.4	17023.6	8318.52	25281.1	13967.9		21107.4	9521.01	3860.16	9593.69	20177.2	4471.28	17518.9	4988.19
P63096	GNAI1_HUMAN	GNAI1	Guanine nucleotide-binding protein G(i) subunit alpha-1	5	40.395	122344	156514	162351	82794.1	234296	169022	197949	117005	171119	122620	10426.1	9242.54	153819	11105.3	61170.1	116511
P04899	GNAI2_HUMAN	GNAI2	Guanine nucleotide-binding protein G(i) subunit alpha-2	10	40.845	149406	196547	244261	189582	249551	221324	262392	147158	362049	107741	33954.8	49489.9	192820	55760.9	154722	89162.2
P09471	GNAO_HUMAN	GNAO1	Guanine nucleotide-binding protein G(o) subunit alpha	12	39.266	787531	1020000	1130000	564402	2460000	1240000	809702	994776	1050000	548742	374663	412257	934816	479462	682145	694892
P50148	GNAQ_HUMAN	GNAQ	Guanine nucleotide-binding protein G(q) subunit alpha	9	32.869	172167	133170	134893	119939	95129.7	145522	128789	74392.2	123576	137509	42767.6	35029.3	136175	31515.3	126134	92550.8
P63092	GNAS2_HUMAN	GNAS	Guanine nucleotide-binding protein G(s) subunit alpha isoforms short	2	9.391	55479.3	78080.8	119588	20829	79716.1	109511	57784.4	54356.6	111437	35823.5	10965.4	65741.6	66670.4	43097.8	53256.9	44636.7
P19086	GNAZ_HUMAN	GNAZ	Guanine nucleotide-binding protein G(z) subunit alpha	2	8.169	54662.3	122765	97676.6	86486.5	37819.5	165653	77406.9	24109.8	37974.3	18349.4	11761.2	38980.8	152460	13557.6	107901	4324.79
P62873	GBB1_HUMAN	GNB1	Guanine nucleotide-binding protein G(I)/G(S)/G(T) subunit beta-1	7	26.765	628699	879991	969636	674781	1180000	695883	1070000	721834	1100000	571054	313479	421090	875325	476979	752284	601586
P62879	GBB2_HUMAN	GNB2	Guanine nucleotide-binding protein G(I)/G(S)/G(T) subunit beta-2	3	32.353	45332	67883.6	64399.8	61331.1	49804.3	101196	55159	11985.9	10060.1	25813.7	10769.8	23092.7	87999.7	16025	65223.3	7510.84
Q9HAV0	GBB4_HUMAN	GNB4	Guanine nucleotide-binding protein subunit beta-4	2	20	9324.74	19933.3	21501.2	39026.5	14143.7	13354.8	19933.6			12754.5	8467.91	11930.2	21125.3	11927.5	36255.8	16106.2
O14775	GNB5_HUMAN	GNB5	Guanine nucleotide-binding protein subunit beta-5	5	15.443	19089.9	40276.1	35941.9	39049.4	17897.9	27148.7	45484	5746.03	11850.4	20216.2	15484.9	12699.3	39027.5	11803.9	43580.1	19875.9
Q9UBI6	GBG12_HUMAN	GNG12	Guanine nucleotide-binding protein G(I)/G(S)/G(O) subunit gamma-12	2	41.667	138850	56777.8	104273	38889.9	84874.9	111339	56424.1	123341	299274	60216.6	25731.7	57668.4	82233.9	46218	59025.4	87602.2
P59768	GBG2_HUMAN	GNG2	Guanine nucleotide-binding protein G(I)/G(S)/G(O) subunit gamma-2	3	45.07	703455	830659	953696	485096	1980000	1230000	838742	618692	475459	424312	282074	142625	683012	434996	458713	673272
P50150	GBG4_HUMAN	GNG4	Guanine nucleotide-binding protein G(I)/G(S)/G(O) subunit gamma-4	2	44	92657.3	75030.9	85274.2	17817.8	68983.8	131167	20836.1	106379	82018.6	32289.4	2691.6	3620.21	123702	11896.4	22412.8	83414.9
O60262	GBG7_HUMAN	GNG7	Guanine nucleotide-binding protein G(I)/G(S)/G(O) subunit gamma-7	2	44.118	141939	82820.2	167546	102144	274560	87139	264093	91946.1	273516	94858.9	242420	360889	147552	198423	212815	106615
P46926	GNPI1_HUMAN	GNPDA1	Glucosamine-6-phosphate isomerase 1	7	39.792	54720.7	53827.9	42430.7	83068.9	35314.8	24810.3	84666.7	32239.4	22670.1	63224.1	80946.7	38332.9	41249.5	65417.2	57540.7	50567.6
Q8TDQ7	GNPI2_HUMAN	GNPDA2	Glucosamine-6-phosphate isomerase 2	3	42.391	14181.4	12141.6	14906.1	10386.3	10674.9	9680.66	14568.7	37000.7	6601.12	13724.3	12225.3	5191.66	13826.5	4111.45	8129.07	14511.6
P15586	GNS_HUMAN	GNS	N-acetylglucosamine-6-sulfatase	2	4.529	10891.2	9735.92	8483.34	8113.21	7748.82	9205.67	11849	22328.5	9698.11	18549.6	11411.9	11127	9518.16	9790.82	4391.59	12169.7
P17174	AATC_HUMAN	GOT1	Aspartate aminotransferase, cytoplasmic	15	55.448	254577	254953	261017	174850	265430	192863	202299	212571	177780	278891	547916	313041	201574	236854	146295	370673
P00505	AATM_HUMAN	GOT2	Aspartate aminotransferase, mitochondrial	12	41.86	463382	393485	416705	362896	583175	297887	404155	667574	119175	557045	758238	560885	325611	455298	345931	644411
P35052	GPC1_HUMAN	GPC1	Glypican-1	2	5.376	2197.75	2340.73	3276.12	1406.06	9935.54	2426.73	5733.22	6805.93	11621.2	2030.01	8091.26	13952.4	2152.79	14127.6	2718.46	4155.5
P78333	GPC5_HUMAN	GPC5	Glypican-5	3	7.168	7798.3	4908.68	5041.56	7874.7	1905.42	8085.64	15885.3		3030.4	12424.1	9795.93	7342.82	12248.6	11359.4	8820.78	6970.65
P21695	GPDA_HUMAN	GPD1	Glycerol-3-phosphate dehydrogenase [NAD(+)], cytoplasmic	8	35.53	51078	27200.9	42500.7	41802.4	30106.7	31339	43181.5	24845.5	35808.3	53153.9	38636.8	67212.2	31867.2	38389.5	36088.2	32687
Q8N335	GPD1L_HUMAN	GPD1L	Glycerol-3-phosphate dehydrogenase 1-like protein	7	27.635	31199.9	29763.9	26714	31911.4	10380.3	23648	30496.9	36519.2	12127.7	21213.6	27521.6	52784.1	25839.5	37704.5	19612.6	14222.9
P43304	GPDM_HUMAN	GPD2	Glycerol-3-phosphate dehydrogenase, mitochondrial	19	34.801	114981	146131	170465	130684	160737	131128	165101	178196	116382	173405	69057.8	60082.9	139698	51753.2	122784	204115
Q9NQX3	GEPH_HUMAN	GPHN	Gephyrin	12	20.245	50325.2	46073.3	53456.5	51787.5	36665.9	41806.5	67420.5	34138.8	30282.8	66880	63694.1	26046.7	39044.7	33891.8	46556.5	66141.5
P06744	G6PI_HUMAN	GPI	Glucose-6-phosphate isomerase	13	35.125	632144	644812	630479	605542	479833	450264	540887	410205	256601	558020	464272	814543	521503	706656	535316	341529
P51674	GPM6A_HUMAN	GPM6A	Neuronal membrane glycoprotein M6-a	5	18.345	376666	440955	422284	288500	377695	336489	667844	673253	322002	301801	122341	47843.6	654263	84282	424358	429568
Q5T848	GP158_HUMAN	GPR158	Probable G-protein coupled receptor 158	3	4.198	19501.7	19125.6	26035.5	28879.5	13184.3	15786.3	41805.4		3479.53	17395.5	45177.6	36138.2	20266.7	17031.7	27861.7	9451.83
O60883	G37L1_HUMAN	GPR37L1	G-protein coupled receptor 37-like 1	3	8.108	16436.4	16896.5	11139.9	13896.2	12931.9	14375.1	18728.8	9284.31	10389.8	11690.8	8341.7	16647.4	18786.4	17421.6	25236.6	7641.46
Q7Z2K8	GRIN1_HUMAN	GPRIN1	G protein-regulated inducer of neurite outgrowth 1	7	11.607	28380.3	33721.5	37779.2	51215.8	42322.5	35938.1	59543.5	41244.9	21263.2	53780.5	17673.9	12228.1	36250.9	38511.8	28047	45523.9
Q13098	CSN1_HUMAN	GPS1	COP9 signalosome complex subunit 1	5	12.627	38235.6	36631	29781.2	34150.7	21121.3	30275.2	29023.9	27617.8	14342.1	39461.9	23666.6	37768.4	40949.1	24712.9	27773.7	22594.9
P24298	ALAT1_HUMAN	GPT	Alanine aminotransferase 1	4	11.089	8993.21	9586.86	10469.6	9975.22	14782.9	6407.3	13114.9	1858.94	7876.8	11827.2	5163.53	12971	6565.26	9344.92	8071.48	8602.71
Q8TD30	ALAT2_HUMAN	GPT2	Alanine aminotransferase 2	4	10.707	11409.2	8210.17	7856.04	16637.6	9597.29	10240.7	14503.7		2763.29	13968.9	17281.9	11546.3	4811	17956	12796.2	6002.23
P07203	GPX1_HUMAN	GPX1	Glutathione peroxidase 1	3	21.182	41609.8	42006.1	31731.6	32419.4	24308.6	35075.2	38264.8	24005.1	18309.4	70438	50446.3	78435.5	32733.3	94929.4	56953.8	73678.6
P36969	GPX4_HUMAN	GPX4	Phospholipid hydroperoxide glutathione peroxidase	5	29.442	29653.9	31051.5	22214.8	30557.5	19746.3	29436.3	45118.1	22829.7	17622.6	28368.1	22618.6	32430.3	36699.4	24338.4	28319.8	22364.6
P62993	GRB2_HUMAN	GRB2	Growth factor receptor-bound protein 2	5	26.267	64332.3	67679.5	56994.2	78134.8	34391.1	55119.6	87426	51644.3	67436.6	78979	33690.3	60449.1	63627.8	64808.7	76906.4	53164.1
Q9UBQ7	GRHPR_HUMAN	GRHPR	Glyoxylate reductase/hydroxypyruvate reductase	8	34.756	107543	78964.4	90043.3	83150.4	56629.2	75302.9	107751	53490.3	75932.8	120357	196523	146554	80487.1	135928	84347.3	120720
P42262	GRIA2_HUMAN	GRIA2	Glutamate receptor 2	4	6.682	9891.5	14984.4	12613.4	12904.4	13288.2	36580.7	28620.6	4740.16	18383.2	12146.3	2983.72		40716.3	5405.65	31701.1	8268.63
P25098	ARBK1_HUMAN	GRK2	Beta-adrenergic receptor kinase 1	2	4.935	3593.17	6308.73	8358	8133.86	1070.51	6401.45	10227.8			5833.98	4302.02	6572.48	8592.21	10163.2	13367.7	1786.26
Q14416	GRM2_HUMAN	GRM2	Metabotropic glutamate receptor 2	2	3.67	3158.06	3552.82	3701.84	6973.59		2578.17	7798.71	1503.95	5967.38	1639.6	5545.27	2466.5	6311.91	3632.1	5613.71	2949.91
Q9HAV7	GRPE1_HUMAN	GRPEL1	GrpE protein homolog 1, mitochondrial	3	19.816	39533.6	53432.5	45123.7	16130.1	22060.6	44551.3	12122.7	37728.6	16964.8	17017.2	4567.52	4984.34	35948.4	5496.42	15324.2	11771.6
P49840	GSK3A_HUMAN	GSK3A	Glycogen synthase kinase-3 alpha	2	8.696	17929.2	8625.67	33847	4911.46	13415.7	26104.3	5430.45	27943.5	3938.65	4512.76	4119.79		8076.81		3081.56	56482.1
P49841	GSK3B_HUMAN	GSK3B	Glycogen synthase kinase-3 beta	4	15.238	12293.2	16860.6	16415.3	23809.6	9817.49	12033	20063.8	8942.42	4251.76	17505.8	19486.4	17491.6	9658.54	17619.9	20496.4	14862.2
Q9P0R6	GSKIP_HUMAN	GSKIP	GSK3B-interacting protein	2	38.849	6058.13	5542.56	4948.84	5888.45	8011.23	1781.97	8961.55	9886.21		10644.6	6337.19	5760.66	5789.95	6500.5	4240.69	4183.3
P06396	GELS_HUMAN	GSN	Gelsolin	13	24.936	315493	271503	181739	211131	164917	167858	165952	166642	277799	147752	289947	356495	158847	221187	258763	161258
P15170	ERF3A_HUMAN	GSPT1	Eukaryotic peptide chain release factor GTP-binding subunit ERF3A	2	12.425	9024.47	9521.63	27720.7	7461.34	2988.85	12448	7889.4			4833.94	2844.76		8862.22	3433.78	6934.96	7403.09
P00390	GSHR_HUMAN	GSR	Glutathione reductase, mitochondrial	10	33.716	112819	124136	111165	162328	64533.1	84939.2	192683	141059	91749.9	167109	259178	200740	88586.4	285348	142198	131171
P48637	GSHB_HUMAN	GSS	Glutathione synthetase	12	38.397	72832.5	65148.1	64300.2	64243.4	55741.6	53673.8	72304.4	55767.2	52125	86288	83904.2	36537.5	53706.9	52094.8	46242.1	87159
Q9Y2Q3	GSTK1_HUMAN	GSTK1	Glutathione S-transferase kappa 1	3	18.142	6842.57	10651.4	8482.07	13670.6		11747.5	7322.99		5049.51	5723.35	8980.95	4692.02	9400.17	5414.83	18251.8	3886.89
P09488	GSTM1_HUMAN	GSTM1	Glutathione S-transferase Mu 1	4	40.826	308206	16048.3	20352.2	2736.39	24662.7	15579	2296.58	61790.2	122615	193028	5975.24	12161.5	92914.4	46732.7	21977.7	19105.4
P28161	GSTM2_HUMAN	GSTM2	Glutathione S-transferase Mu 2	13	63.303	203922	131080	127782	98681.2	72124.1	124879	112650	139481	86189.9	224203	143935	151547	143181	211103	114073	190741
P21266	GSTM3_HUMAN	GSTM3	Glutathione S-transferase Mu 3	9	44	164257	119270	113495	90137.4	47664	105263	58581.3	99457.1	55004.7	67264.9	40012.7	61166.6	121231	56212.1	57987	92223
P46439	GSTM5_HUMAN	GSTM5	Glutathione S-transferase Mu 5	6	49.083	49098	16025.6	16937.2	3288.46		10225.6	4250.72	15128.7	10385.4	27366.8	3007.1	1383.25	35022.5	15616.6	26878.5	16612.9
P78417	GSTO1_HUMAN	GSTO1	Glutathione S-transferase omega-1	8	34.025	416936	300818	329442	229591	461051	251164	372356	532473	515524	423598	479462	377767	267769	215395	198810	524164
P09211	GSTP1_HUMAN	GSTP1	Glutathione S-transferase P	12	66.19	292837	230300	206202	174620	284896	173346	192945	306938	246517	297657	242555	104954	185317	99296.2	153889	259646
P30711	GSTT1_HUMAN	GSTT1	Glutathione S-transferase theta-1	6	28.333	25830.6	17203.3	17621.6	19319.4	5694.3	26954.6	26118.1	19321	13759.6	22007.5		164966	33159	88630.4	22379.1	13175.5
P0CG29	GST2_HUMAN	GSTT2	Glutathione S-transferase theta-2	6	33.197	11234.8	76778.4	82147.7	57494.5	39457.8	12987.2	50529.8	34580.2	40814.1	68778.8	108453	123971	10583.2	60879.3	9549.98	95648.4
O43708	MAAI_HUMAN	GSTZ1	Maleylacetoacetate isomerase	2	10.648	24339.6	26690.9	25482.6	12916.5	9900.78	25333.7	19656.1	26986	29125.5	29328.1	11332	12073.7	13500.9	10372.3	5605.2	29439.5
P52655	TF2AA_HUMAN	GTF2A1	Transcription initiation factor IIA subunit 1	2	7.447	9903.73	9405.74	7170.36	4330.72	5957.43	4818.41	6917.32			10451	17043	1568.11	10417.3	11269	5968.52	9373.21
Q02153	GCYB1_HUMAN	GUCY1B1	Guanylate cyclase soluble subunit beta-1	6	12.924	17242.5	18343	13382.6	28235.7	7523.01	17066.7	21296.4	8921.59	10039.3	15420.7	11674.8	17618.3	21887.4	21518.6	24410.4	7909.92
P46976	GLYG_HUMAN	GYG1	Glycogenin-1	2	6.857	22292.6	21400.4	12719.8	4931.68	14668.9	19164.9	18963.9	29536.2	27326.4	36303	83000.3	67615.1	17766.1	1440.18	14243.6	35595.8
O15488	GLYG2_HUMAN	GYG2	Glycogenin-2	2	6.786	5055.52	6021.4	4154.05	2565.13	1006.44	4695.1	2360.7			10225.4	4847.42	3556.23	3772.36		3016.17	3205.66
P10412	H14_HUMAN	H1-4	Histone H1.4	3	17.808	112258	108597	144730	21356	170299	240597	91561.8	56019.8	356803	74589.7	19263	48234.6	300798	31181.6	19126.7	116576
P16104	H2AX_HUMAN	H2AX	Histone H2AX	2	23.077	49161	25826.1	34622.3	18934.9	22991.7	82480.4	14563	6314.26	128660	30771.1	20342.5	41804.8	325097	48618.2	25015.3	34646.8
O60814	H2B1K_HUMAN	H2BC12	Histone H2B type 1-K	2	20.635	4700.19	6134.67	5858.87	2231.39	6916.97	27433	10801		32535.8	4511.99	4900.9	2107.41	41048.8	9859.46	3446.07	12425.7
Q9P035	HACD3_HUMAN	HACD3	Very-long-chain (3R)-3-hydroxyacyl-CoA dehydratase 3	3	11.878	14853.9	15617.1	14327.4	16433	17225.7	31792.2	22727.2	4111.28	17164.8	11428.9	19197.7	34205.6	36676.6	27404.2	28383.2	5513.03
Q16836	HCDH_HUMAN	HADH	Hydroxyacyl-coenzyme A dehydrogenase, mitochondrial	6	40.127	358348	364318	337596	810577	294085	239082	814955	234987	175295	639018	1570000	1110000	250193	1060000	688796	397023
P40939	ECHA_HUMAN	HADHA	Trifunctional enzyme subunit alpha, mitochondrial	19	38.139	172611	126724	158046	128317	133181	137090	171903	110099	141974	202299	181936	161491	110847	107452	130825	215387
P55084	ECHB_HUMAN	HADHB	Trifunctional enzyme subunit beta, mitochondrial	11	33.755	261300	197438	200273	209234	209415	195835	222514	208004	222743	316602	290860	324219	154902	268322	270705	284217
Q16775	GLO2_HUMAN	HAGH	Hydroxyacylglutathione hydrolase, mitochondrial	9	44.481	62919.4	51515.5	57713.4	74725.9	57289.7	55566.9	96971.1	38890.8	43884.8	88002.3	169014	116457	62745.7	103954	54099	69056.8
P12081	HARS1_HUMAN	HARS1	Histidine--tRNA ligase, cytoplasmic	9	23.379	40066.3	41829.3	47251.8	40235.6	20611.4	39674.2	38469.8	87666.7	32137.2	41592	38799.5	33461.3	39455.1	21931.7	41316.2	37797.8
P69905	HBA_HUMAN	HBA1	Hemoglobin subunit alpha	14	95.07	1330000	1080000	856714	887716	1490000	830328	782231	1130000	1810000	1240000	4220000	2990000	635113	3650000	1320000	2350000
P68871	HBB_HUMAN	HBB	Hemoglobin subunit beta	16	93.878	3200000	2660000	2560000	1840000	7090000	2250000	1740000	5770000	7620000	2150000	5950000	3910000	1410000	4480000	2880000	4480000
P02042	HBD_HUMAN	HBD	Hemoglobin subunit delta	4	72.109	421640	267871	190946	376697	448790	169224	151517	252288	205651	392781	1790000	966369	141345	1550000	443195	652314
P69892	HBG2_HUMAN	HBG2	Hemoglobin subunit gamma-2	4	42.857	3726.67	5386.05	35122.4	10437.7	7166.59	5113.41	7118.57			13275.3	150107	7018.59	8764.94	55884	13845.5	33834.6
P51610	HCFC1_HUMAN	HCFC1	Host cell factor 1	2	1.327	8732.54	5646.62	4912.55	5076.45		6168.57	9863.83		6265.11	9216.79	6749.87	5327.57	4766.25	3495.95	3762.33	6414.17
P14317	HCLS1_HUMAN	HCLS1	Hematopoietic lineage cell-specific protein	3	8.025	2032.85	2042.39	3344.42	1277.82	4167.71	2271.95	2167.09			3020.46	1186.91	2488.04	1191.24	6094.23	2332.65	1436.4
Q9UL51	HCN2_HUMAN	HCN2	Potassium/sodium hyperpolarization-activated cyclic nucleotide-gated channel 2	2	3.712	160876	99270.4	85539.3	163101	105808	52493.9	103568	95574.4	71138.9	47747.1	112966	932661	80449.4	402621	230192	40199.6
Q7Z4H3	HDDC2_HUMAN	HDDC2	5'-deoxynucleotidase HDDC2	5	30.392	15256.4	16392.2	16697.5	16592.3	10214.2	11763.9	18126.4	9119.26	8291.89	24773.1	12861	29477.8	11296.9	15967.6	10971.2	17245.3
Q8N4P3	MESH1_HUMAN	HDDC3	Guanosine-3',5'-bis(diphosphate) 3'-pyrophosphohydrolase MESH1	4	32.961	7052.47	8496.78	3908.86	5769.26	1303.3	4381.66	5778.25		4902.26	6304.25	8895.75	4067.67	4336	5340.96	5379.73	7796.2
P51858	HDGF_HUMAN	HDGF	Hepatoma-derived growth factor	6	35	28172	16868.4	15898.5	16219.4	30789.3	19555.8	18153.8	44444.5	26242.7	20812.1	21534	6894.22	7546.74	5783.56	12180.6	23084.2
Q7Z4V5	HDGR2_HUMAN	HDGFL2	Hepatoma-derived growth factor-related protein 2	2	6.557	7054.76	6074.85	7239.55	13546.8	801625	4098.36	11073.6		1444.82	6607.84	15053.9	13376.8	5581.4	7096.31	12011.7	4237.52
Q9Y3E1	HDGR3_HUMAN	HDGFL3	Hepatoma-derived growth factor-related protein 3	3	23.645	15993.6	25274.5	20852.2	16033.3	23700.6	15581.2	23509.9	35838.9	23490.2	30187.5	11326.7	6042.61	26606.1	15324.3	12433.7	29863.5
Q9H0R4	HDHD2_HUMAN	HDHD2	Haloacid dehalogenase-like hydrolase domain-containing protein 2	4	35.135	46342.9	50388.2	42390.3	28843.7	33170.3	34086.4	45849.3	32072	58877.2	63276.3	89101.8	69200	34425.7	92050.7	31587.4	45194.6
Q9BSH5	HDHD3_HUMAN	HDHD3	Haloacid dehalogenase-like hydrolase domain-containing protein 3	3	22.311	5523.9	11413.8	9319.56	13802.9	14409.2	9268.66	12791.4	16401.2	7581.77	9406.03	24799.1	13302.7	5843.65	16957.8	12187.6	9910.64
Q9NRV9	HEBP1_HUMAN	HEBP1	Heme-binding protein 1	8	58.201	68732.4	56706.4	38126.5	50062.8	33967.6	54714.2	70004.2	33304.6	64924.9	66111.5	62559.8	82152.3	41951.6	48219.5	54677.1	45886.5
Q9Y5Z4	HEBP2_HUMAN	HEBP2	Heme-binding protein 2	2	15.61	2998.64	3415.09	4272.91	7403.73		3172.6	8182.23		2579.56	3527.19	10701.4	15791.6	3371.96	13565	4770.39	4051.56
Q14CZ8	HECAM_HUMAN	HEPACAM	Hepatocyte cell adhesion molecule	7	25.721	58370.3	58135.9	61007.2	60784.3	57693.9	47523.3	91963.9	41956.6	122319	50061.5	45678.5	85752.1	64015.5	61087	106186	63375.1
P06865	HEXA_HUMAN	HEXA	Beta-hexosaminidase subunit alpha	6	13.611	18348.9	17253.9	17890.1	14034.4	15682	14572	16296.8	21705.7	13699.4	30499.6	14778.2	5951.78	17721.9	7292.3	11867.9	26822.6
P07686	HEXB_HUMAN	HEXB	Beta-hexosaminidase subunit beta	7	16.187	46426	43149.8	44643.4	19546.6	31928.9	36987.4	37106	21364.2	31823.3	88486.6	50188.8	35464.9	33999.6	34024.3	23749.8	44913.7
O14964	HGS_HUMAN	HGS	Hepatocyte growth factor-regulated tyrosine kinase substrate	6	10.553	26375.8	26834.3	21777.8	32953.1	14466.3	19134.7	27070.4	24942	15046.6	23666.5	14323.9	29949.2	27710.8	14147.1	29325.5	11348.3
P31937	3HIDH_HUMAN	HIBADH	3-hydroxyisobutyrate dehydrogenase, mitochondrial	8	35.119	63714.8	45622	48570.1	45956.8	27203.4	44116.6	64699.5	36107.1	41230.7	94663.4	90733.4	50028.7	42319.1	52925.2	28181.6	88335.1
Q6NVY1	HIBCH_HUMAN	HIBCH	3-hydroxyisobutyryl-CoA hydrolase, mitochondrial	10	31.088	98557	91984.5	86095.5	118205	30391.3	93170	108371	59412.8	49342.5	121782	223380	248173	77424.8	195348	118376	107650
Q53FT3	HIKES_HUMAN	HIKESHI	Protein Hikeshi	3	35.025	11929.5	7350.86	10171.7	9345.17	14354.1	10250.9	8034.27		10015.3	12780.2	8369.26	9458.42	7574.65	10102.4	5804.41	7692.15
P49773	HINT1_HUMAN	HINT1	Histidine triad nucleotide-binding protein 1	6	71.429	53423.6	80939.2	52393.2	108233	40574.6	28987.4	94828.4	35848	18217.8	74443.3	278059	133037	44310.8	98331.9	92940	43559.4
Q9BX68	HINT2_HUMAN	HINT2	Histidine triad nucleotide-binding protein 2, mitochondrial	3	31.288	40604.5	46364.1	39862.6	21918.7	17837.4	30586.1	29681.3	23594.9	21430.9	57033	17942.8	11506.7	36007.2	17535.4	48977.8	46306.7
Q9NQE9	HINT3_HUMAN	HINT3	Histidine triad nucleotide-binding protein 3	3	21.429	49257.3	52296.9	42054.4	22721.3	30081.9	44001.3	31072.3	46487.5	68982	51640	13135.6	6437.88	38400.3	9211.61	21368.7	40169.8
O75146	HIP1R_HUMAN	HIP1R	Huntingtin-interacting protein 1-related protein	7	11.33	9910.32	15179.9	10429.2	6518.12	6002.09	14151.3	4165.83	8054.01	3222.36	3115.79	6069.61	13478.9	9446.85	8489.75	5942.25	2898.83
P19367	HXK1_HUMAN	HK1	Hexokinase-1	24	33.806	212027	232014	254954	194019	180419	156326	304840	207162	187902	297947	345759	126044	160139	263764	134857	390685
P04439	HLAA_HUMAN	HLA-A	HLA class I histocompatibility antigen, A alpha chain	4	17.534	35374.5	55320.3	32131.9	19245.1	25594.9	25764.1	45399.8	12024	65856.8	22706.9	13159	3161.44	28530.7	3252.01	24746.6	10986.8
P08397	HEM3_HUMAN	HMBS	Porphobilinogen deaminase	3	13.85	3047.19	1729.09	1409.13	2338.21		1308.92	4146.57		1364.83	1451.34	2724.17	6607.91	1403.31	13516.4	5032.77	3053.21
P09429	HMGB1_HUMAN	HMGB1	High mobility group protein B1	6	26.047	79244.2	86930.9	61173.7	111008	47946.2	54674.1	94619.1	30903.6	66267.4	79969.2	181177	161967	62786.7	242056	86572.9	67093.3
P35914	HMGCL_HUMAN	HMGCL	Hydroxymethylglutaryl-CoA lyase, mitochondrial	5	22.769	16948.2	12812.1	14267.6	11987.2	11696.9	9613.42	16588.1	23891.5	24548.5	19760.1	16980.9	32939.3	8228.65	15812.3	10773.1	21236.9
Q01581	HMCS1_HUMAN	HMGCS1	Hydroxymethylglutaryl-CoA synthase, cytoplasmic	3	8.654	5502.02	9325.04	6708.08	7458.16		11674.8	8136.96		1132.99	5585.27	2609.88	1938.21	13491.8		12169.1	1348.97
P30519	HMOX2_HUMAN	HMOX2	Heme oxygenase 2	6	28.481	21600.8	37865.9	19352.6	15854.6	6584.09	34818.3	13182.5		4984.7	6482.54	5429.86	34737.4	36824.7	8047.65	24375	1090.99
P50135	HNMT_HUMAN	HNMT	Histamine N-methyltransferase	3	14.384	25417.7	28128.8	26370.1	10052.2	35073.5	14980.2	18990.3	42219.8	54706.6	22955.4	19572.5	28741.8	17835.1	26106.8	12620.6	41211.8
P09651	ROA1_HUMAN	HNRNPA1	Heterogeneous nuclear ribonucleoprotein A1	3	11.022	35850.5	91088.6	28500.6	47336.9	15287.2	36338.4	20417.6	34242.8	21996.6	6995.59	8293.08	34443.1	78021.9	5036.53	74822.7	4623.12
P22626	ROA2_HUMAN	HNRNPA2B1	Heterogeneous nuclear ribonucleoproteins A2/B1	5	17.564	53650.6	167683	66333.6	22539.7	66008	95840.1	18559.5	52138.1	32303.3	5113.3	13350.2	42863.9	121463	16566.2	41135.1	3302.44
P51991	ROA3_HUMAN	HNRNPA3	Heterogeneous nuclear ribonucleoprotein A3	3	10.582	22036.5	59726.9	27823.5	34664.2	15773.6	34417.6	37352.4	6312.47	12784.5	7906.21	10804.5	31883.2	77631.5	11758.6	52817.3	2040.14
P07910	HNRPC_HUMAN	HNRNPC	Heterogeneous nuclear ribonucleoproteins C1/C2	4	16.013	29111.8	43380	28299	45139.1	19531.5	23164.9	39068.5	29352	28289.2	10834.5	22630.3	9530.2	53783.1	27649.3	51796	28873.9
Q14103	HNRPD_HUMAN	HNRNPD	Heterogeneous nuclear ribonucleoprotein D0	3	7.324	87633.2	72259.9	58004.1	53314.8	65249.5	65419.2	84029.7	48655.8	44121.2	110106	87498.8	22583	72569.2	30698.4	71849.1	64503.5
P31943	HNRH1_HUMAN	HNRNPH1	Heterogeneous nuclear ribonucleoprotein H	4	12.249	19751	26966.3	16638.6	12351.4	5258.99	35565	9987.57		4100.6	7651.79	2963.66	7762.08	33101.8	2784.84	13767.4	4464.35
P31942	HNRH3_HUMAN	HNRNPH3	Heterogeneous nuclear ribonucleoprotein H3	2	7.803	6017.4	10281.1	3221.17	1905.02		17292.8	3132.53		3046.04	1645.37	879628	4642.6	11314.5	1536.83	6095.13	2409.67
P61978	HNRPK_HUMAN	HNRNPK	Heterogeneous nuclear ribonucleoprotein K	14	34.557	145434	137636	122208	132990	97602.6	138347	126511	120587	128447	152336	122674	106458	123086	148814	130393	172575
P14866	HNRPL_HUMAN	HNRNPL	Heterogeneous nuclear ribonucleoprotein L	4	9.168	8184.96	9532.43	6001.54	9767.1	4820.72	9721.87	8822.73		10256.8	4946.91	7988.72	13272.8	17439.5	13200	15597.6	8393.06
O43390	HNRPR_HUMAN	HNRNPR	Heterogeneous nuclear ribonucleoprotein R	5	12.48	21912.1	31996.9	22429.7	25046.7	9190.97	38046.2	45831.1	14314.6	34381	25710.3	14953.9	21916.6	62286.2	24940	36782.4	21703.1
Q1KMD3	HNRL2_HUMAN	HNRNPUL2	Heterogeneous nuclear ribonucleoprotein U-like protein 2	2	3.213	4303.55	7390.05	3042.46	6645.88		11107.4	5134.7		3131.86	2463.55	4771.75	7914.92	7614.56	20369.2	10165.3	13373.8
Q86YM7	HOME1_HUMAN	HOMER1	Homer protein homolog 1	8	25.989	42909.4	62440.6	59913	69654.5	20448.2	43041.3	73108.4	24971.9	12742.2	49424.9	16609	20141.6	73890.4	54704.9	52051.5	45101.7
Q86VS8	HOOK3_HUMAN	HOOK3	Protein Hook homolog 3	7	14.206	15673.7	17737.5	14528.5	18818.3	9821.12	13322.9	17847.5	19912	13665.9	14737.2	10415.2	24097	16867.9	12493	18203.4	8542.12
P00738	HPT_HUMAN	HP	Haptoglobin	12	30.542	200666	89517.4	180179	142378	251049	71396	221867	216994	67646	193601	140737	138223	80694.5	197018	84236.6	235310
P84074	HPCA_HUMAN	HPCA	Neuron-specific calcium-binding protein hippocalcin	2	39.378	7185.93	16771.3	10069	8963.35	15191.7	16497.2	23400.6	9981.68	12044.8	14247.8	978658		34367.2	3869.52	17375.2	7747.98
P37235	HPCL1_HUMAN	HPCAL1	Hippocalcin-like protein 1	5	43.005	85338.1	139136	79272.3	52214	73484.8	139462	108961	73043.2	109240	85300.7	18505	22552.8	237566	64551.6	94125.1	63479.7
Q9UM19	HPCL4_HUMAN	HPCAL4	Hippocalcin-like protein 4	6	43.979	43879.4	62234.2	82098.7	40295.9	33771.1	73701.2	90618.5	89077.6	91507.9	77275.3	14882.3	7306.24	115211	11745.7	66803.4	52863.9
P00492	HPRT_HUMAN	HPRT1	Hypoxanthine-guanine phosphoribosyltransferase	11	62.385	560762	526442	534783	577751	563413	341923	605634	408622	368149	574207	768496	387161	424670	515633	281771	650419
P02790	HEMO_HUMAN	HPX	Hemopexin	4	13.853	26591.5	23681.7	45958.1	65587.8	84009.3	12678.1	41836.3	27198.9	62041.6	32526.1	54705.5	39216.9	22354.3	26732.2	16640.3	17623.5
P01112	RASH_HUMAN	HRAS	GTPase HRas	4	46.032	87247.4	88506.3	98329.5	71660.8	75239.7	98581.5	94875	37939.9	77622.2	75753.4	50839.9	32875.3	112716	25601.9	56240.7	84684.8
O75506	HSBP1_HUMAN	HSBP1	Heat shock factor-binding protein 1	2	39.474	12355.2	13177.6	12401.5	5179.6	5645.91	9806.61	12797.9	9480.78	5522.85	23713.1	10587.2	2234.28	19435.8	1246.97	3593.44	15346.3
Q99714	HCD2_HUMAN	HSD17B10	3-hydroxyacyl-CoA dehydrogenase type-2	5	30.651	18779.7	16750.8	17348.4	33698	33104.8	10240.9	23471	48064	19193.1	22407	22026	31122	14708.6	23828.4	20443.4	9184.51
P51659	DHB4_HUMAN	HSD17B4	Peroxisomal multifunctional enzyme type 2	10	20.516	35602.6	31595.1	24545.5	34647	24743.9	20550.2	32209.8	14117.8	20921.7	32823.4	40554.7	34010.5	26919.1	24048.2	35918.2	25684.9
Q92506	DHB8_HUMAN	HSD17B8	Estradiol 17-beta-dehydrogenase 8	5	25.287	11518	9804.05	8682.02	19169	7283.93	7758.46	18915.6	26389.6	8919.1	12706.1	26829.4	27835.4	8022.51	20291.7	20550.2	11971.6
Q3SXM5	HSDL1_HUMAN	HSDL1	Inactive hydroxysteroid dehydrogenase-like protein 1	2	6.364	15438.9	19527.1	22101	9140.04	11822.3	18647.4	13184.8		22808.2	7127.79	1641.41	1841.27	17730.1		8881.83	5622.67
Q6YN16	HSDL2_HUMAN	HSDL2	Hydroxysteroid dehydrogenase-like protein 2	9	32.057	52027.4	39642.1	48306.2	34134.5	46146.4	49474	45113.4	57739.8	48329.4	66599.6	47957.4	64098	33805.6	49140	36719.4	54179
P07900	HS90A_HUMAN	HSP90AA1	Heat shock protein HSP 90-alpha	32	49.59	1150000	1080000	1180000	1240000	882082	921958	1020000	1240000	707832	921389	839246	1190000	892136	933420	1100000	574665
P08238	HS90B_HUMAN	HSP90AB1	Heat shock protein HSP 90-beta	15	47.928	191205	206725	221449	250297	207447	211775	137910	211416	149392	93523.6	51042.2	109906	206211	46823.4	136645	50646.6
P14625	ENPL_HUMAN	HSP90B1	Endoplasmin	22	32.628	217937	172897	195766	158880	197896	155390	177802	213515	132987	239307	108462	139162	156971	68646.4	143548	84574.9
O43301	HS12A_HUMAN	HSPA12A	Heat shock 70 kDa protein 12A	9	17.333	20394.5	45129.5	33586.3	27545.1	31332.9	96018.3	32656.2	15938.2	32037.3	16284	7543.88	14552.7	106445	8201.25	46666.3	7060.39
P48723	HSP13_HUMAN	HSPA13	Heat shock 70 kDa protein 13	4	11.677	15851.6	18288.4	20175.2	4833.83	9650.07	20069.5	3836.85	5622.44	9119.78	10145.9	7504.58	17642.6	16509.9	11892.5	2699.16	8282.17
P0DMV8	HS71A_HUMAN	HSPA1A	Heat shock 70 kDa protein 1A	20	45.398	433257	295160	309895	405987	471454	301673	287317	369471	356722	403615	606474	357150	220165	355640	332697	390741
P54652	HSP72_HUMAN	HSPA2	Heat shock-related 70 kDa protein 2	13	42.879	559014	345077	281819	261268	342172	254231	234635	323888	472305	281833	389189	308908	215120	278219	239935	355919
P34932	HSP74_HUMAN	HSPA4	Heat shock 70 kDa protein 4	27	43.333	197193	152353	149031	159372	151250	140708	197371	202588	153030	286056	220997	153129	156742	168824	138596	220794
O95757	HS74L_HUMAN	HSPA4L	Heat shock 70 kDa protein 4L	15	24.911	51133.8	63928.1	61882.5	44734.2	25546.4	65767.2	54731.4	19010.3	26214.9	63911.6	42584	49040.4	51779.3	47356.4	53242.7	36070.9
P11021	BIP_HUMAN	HSPA5	Endoplasmic reticulum chaperone BiP	21	41.743	205970	172807	174802	184753	258911	181451	214545	209022	165855	290569	263657	163963	152514	128737	150680	237786
P11142	HSP7C_HUMAN	HSPA8	Heat shock cognate 71 kDa protein	26	52.167	1800000	1460000	1740000	1310000	1970000	1390000	1530000	2480000	849312	1690000	1440000	1190000	1270000	1080000	1180000	2010000
P38646	GRP75_HUMAN	HSPA9	Stress-70 protein, mitochondrial	21	40.059	610179	549245	552984	558805	649239	485694	671212	570845	469934	770194	1020000	785124	443939	439481	543826	781389
P04792	HSPB1_HUMAN	HSPB1	Heat shock protein beta-1	4	25.854	32821.8	48049.5	34800.4	18169.8	34824.6	84073	20299.6	83677.5	63676.9	13938.1	7185.1	3347.02	49993.7	3163.46	41011.9	15131.1
Q9NZL4	HPBP1_HUMAN	HSPBP1	Hsp70-binding protein 1	2	6.128	8593.3	4697.66	4617.49	829182	6012.61	5422.81	1933.24		5029	9620.86	783053		5433.61		2224.13	11535.2
P10809	CH60_HUMAN	HSPD1	60 kDa heat shock protein, mitochondrial	20	52.182	642876	588144	742089	686967	1220000	576849	751308	931831	570322	772443	812439	971217	534560	823231	462101	874878
P61604	CH10_HUMAN	HSPE1	10 kDa heat shock protein, mitochondrial	4	46.078	455373	405197	692933	95348.2	2620000	482715	137560	2550000	1020000	400058	115991	18221.3	281954	621694	87695.7	916368
Q92598	HS105_HUMAN	HSPH1	Heat shock protein 105 kDa	25	43.59	226375	168308	206562	153790	179463	177766	191201	200655	149673	324768	224929	123291	158002	219734	135046	259372
P42858	HD_HUMAN	HTT	Huntingtin	2	1.655	5005.84	9586.21	4624.96	9945.56		6694.87	8787.38			5323.73	15148.4	3090	9961.79	3221.87	10492.9	10111.2
Q7Z6Z7	HUWE1_HUMAN	HUWE1	E3 ubiquitin-protein ligase HUWE1	9	3.406	18238.6	22336.7	11031.4	26812.4	4405.05	12341	15333.6		8566.45	18511.3	9097.96	21134.6	17938.6	9764.29	28726.3	7162.84
Q5T013	HYI_HUMAN	HYI	Putative hydroxypyruvate isomerase	3	15.884	27008.3	17862.5	12068.7	10970.9	12832.1	32910.2	16079.3	13667.1	16134.2	25783	15379.1	8037.15	16673.6	8147.24	8741.36	32970.4
Q9Y4L1	HYOU1_HUMAN	HYOU1	Hypoxia up-regulated protein 1	11	17.117	20142.3	31551.8	29685.8	24383.4	20868.5	35439.5	28760.6	13989.9	13527.1	18067.6	12163.4	18454.2	33896.4	10107.2	30354.6	7825.48
Q9NX55	HYPK_HUMAN	HYPK	Huntingtin-interacting protein K	2	24.806	13049.5	9552.75	5306.01	11324.5	11654.9	8366.57	7902.37	25523.7	1502.85	11384.5	5547.96	16787	10225.6	15976.4	13409.3	5980.71
Q2TAA2	IAH1_HUMAN	IAH1	Isoamyl acetate-hydrolyzing esterase 1 homolog	4	22.984	41268	31494.5	20908.5	42144.7	14277.5	19722.4	39839	17273.7	9280.07	35690.4	79193.3	69132.4	29667	65047.7	33429.3	31954.3
P41252	SYIC_HUMAN	IARS1	Isoleucine--tRNA ligase, cytoplasmic	5	4.834	8276.15	18250.9	4692.94	11574.3	19254.5	11467.5	13531.9	7100.05	3280.6	5769.77	5351.3	7795.03	25381.9	4152.22	20076	3519.15
Q9NSE4	SYIM_HUMAN	IARS2	Isoleucine--tRNA ligase, mitochondrial	6	8.498	16458.7	24480.3	8056.67	25299.4	5273.85	13959.8	4976.44	6369.86	2849.22	4974.7	4277.95	23915	25549	3609.88	32179
Q5T440	CAF17_HUMAN	IBA57	Putative transferase CAF17, mitochondrial	2	11.517	15329.6	18791.1	11071.4	8465.38	10184.9	17400.2	15751.4	29469.1	8631.25	17665.6			16862.2		10576	9213.66
P05362	ICAM1_HUMAN	ICAM1	Intercellular adhesion molecule 1	2	6.391	22050.8	15342.3	6439.09	2505.07	3192.52	14216.4	12314.2		3757.77	13285.3	1116.02	3049.4	13613.6		10343.7	4186.75
Q9UMF0	ICAM5_HUMAN	ICAM5	Intercellular adhesion molecule 5	8	11.364	130044	163343	152037	143927	226975	140013	213444	98515.3	118019	177626	14306	16374.6	178744	136297	126613	115781
P14735	IDE_HUMAN	IDE	Insulin-degrading enzyme	3	3.925	11560.7	8228.52	6958.97	8416.58		7560.19	10707		4718.57	11529.5	5485.36	13538.9	9891.48	6829.92	7971.42	3011.41
O75874	IDHC_HUMAN	IDH1	Isocitrate dehydrogenase [NADP] cytoplasmic	9	32.367	44576.7	28638.2	33502.9	35385.9	25128.6	26482.4	52352.1	29298.6	17642.9	56154.1	71515.8	61976.7	28976.2	58253.1	33120.3	35394.8
P48735	IDHP_HUMAN	IDH2	Isocitrate dehydrogenase [NADP], mitochondrial	11	28.097	268004	226285	227314	162398	169630	237589	198083	162120	163895	312210	221159	232440	189458	95461.1	187625	207876
P50213	IDH3A_HUMAN	IDH3A	Isocitrate dehydrogenase [NAD] subunit alpha, mitochondrial	12	38.251	264594	218094	232775	85936.4	227316	220180	138295	275769	104569	287827	179019	49635	236037	59977.8	120035	265929
O43837	IDH3B_HUMAN	IDH3B	Isocitrate dehydrogenase [NAD] subunit beta, mitochondrial	12	42.078	76792.5	75114.5	67658.9	87890.2	55770.7	62306.4	97494	52609	34402.8	105962	84950.9	108496	86121.6	85780.9	79479.4	65474.5
Q13907	IDI1_HUMAN	IDI1	Isopentenyl-diphosphate Delta-isomerase 1	2	12.335	14375.1	25282.2	24805.2	7307.4	9688.44	16591.9	5811.91	29415.6	22697.6	13552.7	25253		19800.9	5777.37	13773.6	37269.7
P22304	IDS_HUMAN	IDS	Iduronate 2-sulfatase	2	3.818	5379.95	3076.74	8868.46	3791.72	5682.39	4921.84	2757.71	8800.38	6692.68	6827.87	6378.62	2928.55	5154	3306.82	1724.49	8858.39
P78318	IGBP1_HUMAN	IGBP1	Immunoglobulin-binding protein 1	3	14.454	11441	10188.7	9136.46	11723.4	11477.5	10090.1	11103.3		4512.92	12081.6	11634.7	9949.69	12593.5	19011.6	16577.8	11713.5
P11717	MPRI_HUMAN	IGF2R	Cation-independent mannose-6-phosphate receptor	2	1.325	1917.28	2907.39	1132.4	3271.6		1412.89	5386.93		807976	2260.94	1575.14	359652	2077.24	1572.51	4168.82	1588.45
P01876	IGHA1_HUMAN	IGHA1	Immunoglobulin heavy constant alpha 1	6	30.028	80616.5	49963.6	109363	16966.9	77803.3	73968	70807.1	32492.5	48161.2	39602.6	144584	77013.2	72152.7	82291.6	44899.6	32097.9
P01857	IGHG1_HUMAN	IGHG1	Immunoglobulin heavy constant gamma 1	7	27.273	370270	315202	544310	164333	248218	263648	213280	127104	332710	345549	591578	244792	205579	205084	168178	134908
P01859	IGHG2_HUMAN	IGHG2	Immunoglobulin heavy constant gamma 2	4	26.074	98960	72229.8	110246	32457.7	772319	73845	41943.8	239591	38574.8	59746.1	157947	43603.4	53936.3	73353.1	45991.4	15596.2
P01871	IGHM_HUMAN	IGHM	Immunoglobulin heavy constant mu	2	6.843	21052.7	16716.9	18211.9	10932.6		17774.9	50586.5	3716.41	16214.6	17748.4	77236.1	42859.3	4624.25	58677.8	30773.3	12565.3
P01834	IGKC_HUMAN	IGKC	Immunoglobulin kappa constant	4	66.355	129243	97407.4	124558	50593.1	23901.7	92634.3	122390	46002.6	67378.9	131382	379824	484379	83153.2	339009	103182	30643.3
P0DOY2	IGLC2_HUMAN	IGLC2	Immunoglobulin lambda constant 2	2	28.302	170212	106184	93714.6	114059	65322.6	86548	116073	62971	125734	113256	496573	680787	58284	428710	94286.4	39437.1
Q969P0	IGSF8_HUMAN	IGSF8	Immunoglobulin superfamily member 8	7	19.086	159258	181037	134935	115189	124839	122396	83876	86851.5	252278	80762.5	22250.2	15740.9	157634	5193.34	62703.4	123910
Q12905	ILF2_HUMAN	ILF2	Interleukin enhancer-binding factor 2	3	13.077	4646.41	5864.34	5033.63	5527.12		2430.56	10168.9			5583.43	10346.7	10799.4	4612.89	14450.3	7246.82	6801.54
Q12906	ILF3_HUMAN	ILF3	Interleukin enhancer-binding factor 3	14	18.68	36562.4	30696.5	27284.1	27861.6	19590.6	22469	38712.8	22494.4	32018.2	39717.9	43177.1	29568.6	41145.2	37754.7	26831.6	60853.7
Q16891	MIC60_HUMAN	IMMT	MICOS complex subunit MIC60	6	13.852	6399.01	11902.4	8568.24	9468.32	6034.7	9893.21	11003.6		21681.3	6604.15	11356.5	11491.3	29580.1	7089.14	13020.2	10003.2
P29218	IMPA1_HUMAN	IMPA1	Inositol monophosphatase 1	8	38.628	155770	140160	166330	138396	130183	139313	145941	148184	226977	204985	324961	217760	94589.8	121226	134433	254883
Q16352	AINX_HUMAN	INA	Alpha-internexin	6	18.637	126250	175067	156028	247160	155902	101889	61531.6	138293	136295	10833.9	14965.6	171897	257552	35291	133563	28405.9
P49441	INPP_HUMAN	INPP1	Inositol polyphosphate 1-phosphatase	3	9.774	72072.2	63052.8	70998.9	76689.2	42585.8	45645.8	80739.5	67844.8	84558.2	103662	67494.7	21916.2	42531.8	42571	74788.5	42613
Q14642	I5P1_HUMAN	INPP5A	Inositol polyphosphate-5-phosphatase A	3	7.524	7278.42	11380.7	10449.9	10735	7088.87	12273.2	16512.3	3492.89	22166.4	10908.2	7078.11	6331.67	17922.9	5254.48	12375.1	9288.59
O00410	IPO5_HUMAN	IPO5	Importin-5	22	29.535	257946	204086	217438	240600	143482	175447	196256	116362	109561	203042	155594	204828	183257	187043	194794	144158
O95373	IPO7_HUMAN	IPO7	Importin-7	5	7.803	18565.7	25302.2	17563.1	23208.3	7039.54	14195.1	15267.6	7519.68	17414.4	13606.4	10803.9	42790	19153	20121	26910.8	5164.28
P46940	IQGA1_HUMAN	IQGAP1	Ras GTPase-activating-like protein IQGAP1	15	13.579	23000.9	16480.2	16367.9	21234.7	12013.4	15527.4	24929.9	8284.26	15076.3	18147.4	32594.8	35019.3	14321.1	20945.1	18158.4	12504.8
Q8WZA9	IRGQ_HUMAN	IRGQ	Immunity-related GTPase family Q protein	7	15.088	55948.8	47726.8	43468.4	58145.7	33021.7	34969.9	49990.5	36862.4	25990.4	50834.3	60510.9	41588.6	38960.9	43310.7	44177.2	53073.1
Q96CN7	ISOC1_HUMAN	ISOC1	Isochorismatase domain-containing protein 1	5	23.154	27465.1	21799.7	24230	22091	21936	21436.9	26941.2	17727	21836.6	41232.6	27032.1	34049.9	21458.8	30770.2	22188.1	31021.8
Q96AB3	ISOC2_HUMAN	ISOC2	Isochorismatase domain-containing protein 2	3	38.537	10884.4	5565.32	6724.58	7477.07	20627.9	6036.2	9539.9		5896.04	14944	14344.9	9517.21	9308.14	11988	7290.74	5539.69
P53990	IST1_HUMAN	IST1	IST1 homolog	2	7.692	16647.1	9777.87	14541.3	6882.23		11901.6	7681.38		9338.99	10845.4	21001.1	6298.29	17405.2	56467.6	16769.1	24825.9
Q9NPH2	INO1_HUMAN	ISYNA1	Inositol-3-phosphate synthase 1	2	5.197	26907.3	13686	15122.6	14283.9	5737.03	19588.6	19769.1	11790.7	12450.6	30735.3	18598.7	22129.3	16144	28303.5	16943.3	18489.7
Q8TB96	TIP_HUMAN	ITFG1	T-cell immunomodulatory protein	3	7.19	23594.5	24691.2	27147.2	28839.9	25672.4	29519	37552.9	9531.59	20636.3	32338.5	15025.2	14357	31956.8	13167.6	28803.8	36477.1
Q13683	ITA7_HUMAN	ITGA7	Integrin alpha-7	3	4.403	8398.57	7262.78	7620.02	10869.3	10470.2	11908.4	10529.4	16348.4	11271.9	8783.89	9601.73	6252.7	13526.1	7096.1	13632.2	3731.95
P06756	ITAV_HUMAN	ITGAV	Integrin alpha-V	12	14.79	42831.5	52566.3	43814.1	45523.7	25524.1	43276.3	55178.9	12402.5	28947.6	53688.8	17325.4	29074.3	44655.1	22433.3	40604.2	35338.8
P05556	ITB1_HUMAN	ITGB1	Integrin beta-1	3	5.138	6067.67	7524.21	11087	2596.52	5831.82	8376.25	6026.31		20362.1	5893.49	4516.06	11223.1	7706.83	4493.99	11614.4	2115.14
P26012	ITB8_HUMAN	ITGB8	Integrin beta-8	3	5.592	55922.3	55958.4	51742.9	48042.6	22334	52235	61455.8	3912.99	48111.5	70000.5	28775.6	158224	64312	55114.7	59871.8	46736.3
P19823	ITIH2_HUMAN	ITIH2	Inter-alpha-trypsin inhibitor heavy chain H2	2	2.854	16031.3	6302.46	11583.5	16089.8		11525.2	20666.1	4861.51	21362.6	10166.3	7336.55	49663.2	16941.3	30399.1	16190.8	7354.83
Q14624	ITIH4_HUMAN	ITIH4	Inter-alpha-trypsin inhibitor heavy chain H4	6	8.065	10692	8246.18	10671.8	7294.69	9472.17	8644.44	19107.8	15237.6	9950.82	19244	9539.84	16557.6	9488.31	25115.4	6246.7	15829.2
Q9BY32	ITPA_HUMAN	ITPA	Inosine triphosphate pyrophosphatase	2	14.948	7431.84	11670.1	5450.09	6187.65	1343.18	10272.7	5826.41		7680.45	13410.8	9952.8	5699.48	10906	2887.92	4062.81	6419.67
Q13572	ITPK1_HUMAN	ITPK1	Inositol-tetrakisphosphate 1-kinase	2	8.213	17120.5	19112.3	21835.7	26767.6	11768	12855.1	20536.3	20304.9	15073.1	26379.4	28914.4	30547.2	10318.8	31281.5	23062.4	16087.6
Q14643	ITPR1_HUMAN	ITPR1	Inositol 1,4,5-trisphosphate receptor type 1	2	1.088	8280.02	8911.46	7327.67	13039.7		11975.8	18921.9		12593.3	10686.4	4126.14		11773.3		2289.04	11238.7
Q15811	ITSN1_HUMAN	ITSN1	Intersectin-1	9	6.566	13777.9	22797.8	15889.6	20455.4	6233.51	18588.1	16182.2	11090.6	5601.59	10938.2	13090.6	13495.9	20556.6	9944.71	16253.2	10195.4
P26440	IVD_HUMAN	IVD	Isovaleryl-CoA dehydrogenase, mitochondrial	8	28.873	31677.4	28782.6	28398.4	23594.6	35747	32507.9	32307.4	23589.3	48902.9	38862.2	42326.1	46578	32163.9	45623.3	25068.8	35444.1
Q9BX67	JAM3_HUMAN	JAM3	Junctional adhesion molecule C	3	13.548	47946.9	50761.4	41716.7	31265.3	51007.1	37463.9	41718.3	62826.8	181108	23659.9	15904.6	12972.1	44239.7	30409.6	28196	52099.2
P0C870	JMJD7_HUMAN	JMJD7	Bifunctional peptidase and (3S)-lysyl hydroxylase JMJD7	4	18.354	12884.3	9423.75	7367.39	13612.1	2396.48	8978.14	17600.2	4904.15	3648.86	17468.1	20478.3	19704.4	8283.7	27178.5	13258.9	9766.46
Q9UK76	JUPI1_HUMAN	JPT1	Jupiter microtubule associated homolog 1	2	20.779	19032.8	13852	15291	13307.4	7132.35	14264.4	22054.3	5660.99	7352.83	36713.5	15348.1	7630.13	18569.7	8172.82	10527.3	16257.4
Q15046	SYK_HUMAN	KARS1	Lysine--tRNA ligase	3	6.03	21031.8	26633.2	21803.4	25293.1	3689.65	16424.5	16964.5	1530.49	13259.7	15538	16831.2	23782.3	20160.3	10033.3	23375.2	3765.85
Q9BW62	KATL1_HUMAN	KATNAL1	Katanin p60 ATPase-containing subunit A-like 1	3	8.98	12512.4	11292.2	10834.1	7632.25	2000.83	13374.7	9972.29	2485.67	1532.24	17180.5	6591.39	17156.6	13366.2	9620.66	6913.44	10949.1
O94819	KBTBB_HUMAN	KBTBD11	Kelch repeat and BTB domain-containing protein 11	6	14.286	23113.7	31336.4	22737	32284.9	31814.1	29173.2	22223.8	32623.4	23462.4	19913.3	28724	39295.8	28739.4	54363	39280.5	16442.3
Q96CX2	KCD12_HUMAN	KCTD12	BTB/POZ domain-containing protein KCTD12	8	32.923	73308.3	98477.9	83800.9	63579.6	63822.9	74464.5	77723.6	48374.3	58680.7	64037.3	75290.6	106199	92394.7	103780	78695.1	60897.4
Q8WVF5	KCTD4_HUMAN	KCTD4	BTB/POZ domain-containing protein KCTD4	2	10.811	2965.59	4024.85	1766.09	7313.87		4068.14	8690.87			3575.61		845138	6600.27	3215.4	8657.79	156182
Q06136	KDSR_HUMAN	KDSR	3-ketodihydrosphingosine reductase	2	8.133	18506.7	18973	11228.3	15535.5	9658.28	11523.8	13306.2	3730.4	17398	12011.1	11471.6	14660.5	10997	4449.83	14446.1	12528.6
Q07666	KHDR1_HUMAN	KHDRBS1	KH domain-containing, RNA-binding, signal transduction-associated protein 1	4	11.738	77842.6	63901.8	45773	65376.8	37735.8	83499.2	60757	40201	34096.1	42702.1	44934.9	28086.1	100039	17580.5	65538.8	69498.4
Q92945	FUBP2_HUMAN	KHSRP	Far upstream element-binding protein 2	8	15.331	49866.2	45751	47677.9	34904.2	35427.8	46054.6	40052.3	57562	48393.6	69070.2	52076.6	17199.7	39204	32809.1	35661.8	52601
O60268	K0513_HUMAN	KIAA0513	Uncharacterized protein KIAA0513	5	14.112	32941.3	53351.1	47400.3	59690.3	12320.3	47041.2	45729.7	19550.4	14715	27929.6	11325.5	17252.4	50588.2	17277.9	60758.4	9535.04
Q12756	KIF1A_HUMAN	KIF1A	Kinesin-like protein KIF1A	5	3.491	16840.1	31380.7	25000.6	17636.4	10155.4	34142.6	10500.2	25827.2	10278.6	7612.33	5382.72	14788.2	24788	11540.5	18455.5	6844.38
Q7Z4S6	KI21A_HUMAN	KIF21A	Kinesin-like protein KIF21A	9	7.826	14557.2	18864.1	13465	33059.5	13620.3	14408.2	20722.9	8485.57	16884.3	14689.9	23469.5	32622.9	15154.7	24718.1	32075.3	10700.4
O00139	KIF2A_HUMAN	KIF2A	Kinesin-like protein KIF2A	4	6.516	10655.6	18661.1	13520.9	21014.7		16375.1	9112.26			4931.56	2640.35	24320.2	14684.2	6061.59	18073.9	3481.26
P33176	KINH_HUMAN	KIF5B	Kinesin-1 heavy chain	18	23.884	49327.1	45435.2	54193.5	53152.4	44565.7	47614	40787.5	35813.7	36492.6	40070	45140.1	82275.3	42002	48554	44259.4	25571.2
O60282	KIF5C_HUMAN	KIF5C	Kinesin heavy chain isoform 5C	16	27.586	16860.6	25982.6	23986.2	24419.6	7274.2	30009.4	18911.2	16834.7	10402	11309	8291.44	30073.9	25371.3	13955.5	29378.1	4095.76
Q07866	KLC1_HUMAN	KLC1	Kinesin light chain 1	11	23.56	85175.9	80301.7	84991.6	72385.7	51348.9	91841.9	53059.2	72712.9	33906.3	55008.4	48724.5	108212	76177.6	45412.7	66744.5	27520.1
O00505	IMA4_HUMAN	KPNA3	Importin subunit alpha-4	2	11.516	15192.1	19058.1	12832	28216.8	4059.77	20569.4	16029.8	5380.39	6683.56	14488.3	5073.84	30948.2	13715.4	25234.9	20285	7548.4
O00629	IMA3_HUMAN	KPNA4	Importin subunit alpha-3	4	15.739	16891.5	22843.6	17801.2	26724.1	9281.59	14391.5	17661.6	5660.76	22305.8	17674.7	7238.52	23134.6	17232.8	4976.76	21079.4	4317.43
Q14974	IMB1_HUMAN	KPNB1	Importin subunit beta-1	15	24.658	153989	181370	156789	214887	85992.1	167944	158843	67375	87711	121895	92287.2	294368	164407	182969	229048	72072.1
P01116	RASK_HUMAN	KRAS	GTPase KRas	7	39.683	209505	276544	317492	259726	349437	275747	391578	149795	327599	163286	202282	160832	353993	159653	263888	230030
P04264	K2C1_HUMAN	KRT1	Keratin, type II cytoskeletal 1	9	16.615	29963.6	13805.7	75002.7	59218.9	109006	16089.1	28321	608919	244123	37816.5	34159.7	28172	21288.7	25674.6	16469	89956.5
P13645	K1C10_HUMAN	KRT10	Keratin, type I cytoskeletal 10	3	6.336	23830.3	6695.2	66749.7	38208.6	88200	8584.47	23809.7	721726	129496	13868	14957.1	6546.13	14900.4		8883.55	43569
P35908	K22E_HUMAN	KRT2	Keratin, type II cytoskeletal 2 epidermal	3	7.512	17875	2982.65	53111.3	51333.4	44448.3	7551.02	27321	429376	74993.8	11900.3	16922.9	27904.9	8894.54	9554.58	7838.2	24084.7
P35527	K1C9_HUMAN	KRT9	Keratin, type I cytoskeletal 9	2	4.013	1227.17	2790.97	2574.79	7000.92	16602	3483.5	5554.58	85694.2	31768	8379.73	6245.2	1841.3	3849.59	2402.55	3057.54	16555.1
Q86UP2	KTN1_HUMAN	KTN1	Kinectin	24	22.918	67696.1	44665	50513.3	80676.5	25065.9	49790.1	70510.5	38700.5	26760.6	50990.3	66702	58979.2	42929.5	62674	62027	40393.9
Q16773	KAT1_HUMAN	KYAT1	Kynurenine--oxoglutarate transaminase 1	5	16.114	12430	9361.04	5439.96	9233.82	4323.36	9151.03	11297.9	16258.3	20639	12254.8	18858.8	20181.4	9250.55	9348.27	12444.8	9876.47
Q6YP21	KAT3_HUMAN	KYAT3	Kynurenine--oxoglutarate transaminase 3	3	7.93	20273.5	23112.8	18838.8	8112.34	17554.3	15498.4	14207.1	5140.1	7333.89	31538.7	5329.31	24768.4	10387.9	12478.1	12626.4	22098.1
P32004	L1CAM_HUMAN	L1CAM	Neural cell adhesion molecule L1	15	16.627	135138	117831	116092	95407	76639.3	108054	118117	92330.5	88398	127919	65437.4	59583.4	129802	59660.4	80368.8	109377
Q9H9P8	L2HDH_HUMAN	L2HGDH	L-2-hydroxyglutarate dehydrogenase, mitochondrial	3	8.639	60687.2	30745.6	37076.3	68030.9	7539.61	39720	57789.3		21327	62066.9	61861.3	66783.1	47719.3	58313.8	73894.7	43971.3
P83111	LACTB_HUMAN	LACTB	Serine beta-lactamase-like protein LACTB, mitochondrial	4	9.324	8197.46	10823.1	8130.27	14833.7	4885.5	7750.21	18714.5		6595.92	14154.1	9617.3	16751.6	13270.4	15077.7	18041.9	4478.73
Q53H82	LACB2_HUMAN	LACTB2	Endoribonuclease LACTB2	3	15.972	15436.8	17656.5	9034.96	19042.3		12584.6	28447.7		20162.3	24545.3	39276.5	28232.6	10597.8	17730.2	14937.9	15822.3
P55268	LAMB2_HUMAN	LAMB2	Laminin subunit beta-2	5	6.174	8324.67	5760.32	3191.68	8403.8	28137.2	3338.88	10805.6	73406.7	7405.66	5876.65	17186.3	8711.03	4078.72	33655.6	7087.73	5863.27
P11047	LAMC1_HUMAN	LAMC1	Laminin subunit gamma-1	2	2.051	4420.97	4994.66	3864.14	9866.87	10289.8	2857.39	11418.1		8913.42	13100.6	20432	9079.96	5144.07	11993.1	9341.17	5427.18
P11279	LAMP1_HUMAN	LAMP1	Lysosome-associated membrane glycoprotein 1	2	4.796	65066.6	49090.9	52971.4	15601.6	57437.3	53885.3	26765.4	39272.8	87843.3	42047.4	11518.3	6495.77	39378.5	24233.3	12637.2	49264.6
P13473	LAMP2_HUMAN	LAMP2	Lysosome-associated membrane glycoprotein 2	2	5.122	45317.5	28815.7	88309.2	43925.9	258033	69745.8	10618.7	295433	512314	10844.9	153263	153264	19294.3	61901.6	55438.9	168525
Q6IAA8	LTOR1_HUMAN	LAMTOR1	Ragulator complex protein LAMTOR1	3	29.814	18457.8	18105.9	24787.7	17436	16783.2	25328	33722.2	9121.83	15484	31139.5	14560.1	16155.9	26401.2	37278.6	37717.3	26781.3
Q9Y2Q5	LTOR2_HUMAN	LAMTOR2	Ragulator complex protein LAMTOR2	2	24	1947	1437.03	1266.89	3044.26		2630.79	4598.77		480562	2732.26	3202.23	5765.94	1511.94	1996.36	3430.45	996291
O43813	LANC1_HUMAN	LANCL1	Glutathione S-transferase LANCL1	7	28.571	211504	246582	179659	118086	283020	206633	136607	275120	197063	170091	85321.5	51126.5	229815	79969.8	110367	144437
Q9NS86	LANC2_HUMAN	LANCL2	LanC-like protein 2	8	24.222	43992.9	48220.8	41171.8	43980.5	35873.3	48932.5	55532.5	34508.7	44488.3	41802.1	22223.2	21396.5	58055.8	27621.8	38929.3	32023.6
P28838	AMPL_HUMAN	LAP3	Cytosol aminopeptidase	18	47.399	139559	129191	108383	139359	102806	105955	157431	128585	124021	166656	430010	391399	91938.8	304357	144869	119171
Q9P2J5	SYLC_HUMAN	LARS1	Leucine--tRNA ligase, cytoplasmic	3	2.976	3189.74	8320.84	4003.16	7330.31		5471.71	3580.31			1422.96		3674.37	9142.02	1415.02	13507.3	256558
Q14847	LASP1_HUMAN	LASP1	LIM and SH3 domain protein 1	6	34.483	79937.2	96149	90449	61484	94125.3	124159	92813	80781.7	71078.8	147445	55871.1	29947.9	72121.1	16204.7	63559	150816
Q9UIC8	LCMT1_HUMAN	LCMT1	Leucine carboxyl methyltransferase 1	6	21.856	68951	74715.5	46631	74309.5	36950.7	47451.2	77546.3	46662.9	25699.8	92495.5	79861.4	53971.3	56400.2	74275.6	56977.7	72565.9
P13796	PLSL_HUMAN	LCP1	Plastin-2	9	27.432	22809	20845.2	18862.8	18226.3	19730.2	14844.8	25472.9	18677.8	19365.4	30074.4	33327	12500.9	12619.1	19828.2	9497.71	25465
P00338	LDHA_HUMAN	LDHA	L-lactate dehydrogenase A chain	10	42.169	687602	730017	863540	658775	940409	625346	531031	1260000	1240000	842986	697266	1180000	533896	839850	452394	1090000
P07195	LDHB_HUMAN	LDHB	L-lactate dehydrogenase B chain	11	39.222	1320000	1130000	1220000	1180000	1860000	853452	1000000	1740000	741047	1230000	3090000	2780000	727679	2000000	890788	1480000
O95202	LETM1_HUMAN	LETM1	Mitochondrial proton/calcium exchanger protein	18	33.694	81839.3	84035.6	91230.8	75903.9	88233.2	74809.7	99056.2	53174.5	86770.4	100662	41821.2	41518.9	92985.1	25974.1	61410.2	61843.8
P09382	LEG1_HUMAN	LGALS1	Galectin-1	6	65.926	35936	25862	16727.8	20115.8	151158	17568.7	23448.1	255494	527538	24141.9	43085.8	41145	13746	129091	21843.9	21572.6
P17931	LEG3_HUMAN	LGALS3	Galectin-3	3	14.4	25829.3	17880.8	17237.7	31077.9	8209.91	12037.7	45041.7	7702.54	30411.8	34424.9	43956.7	34086.6	16584.7	57828.7	29094.3	25099.5
Q08380	LG3BP_HUMAN	LGALS3BP	Galectin-3-binding protein	6	13.333	118904	69723.5	61492.1	81875.9	50864.6	60228	61640.1	59108.9	73781.3	86879.3	149933	139192	48419.9	56939.7	66384.8	101445
Q3ZCW2	LEGL_HUMAN	LGALSL	Galectin-related protein	2	13.953	1244.47	3948.78	1373.69	4644.54	8842.98		3675.03			4890.05	12537.9	9402.82	2959.16	10767.4	6768.65	2907.83
O95970	LGI1_HUMAN	LGI1	Leucine-rich glioma-inactivated protein 1	4	7.72	28884.2	32662	37999.3	40742.6	46879.2	48725.4	64045	16184.4	29832.7	24995.1	13851	12880.6	45203.5	12484.7	49472.2	27502.3
Q9H008	LHPP_HUMAN	LHPP	Phospholysine phosphohistidine inorganic pyrophosphate phosphatase	6	40	93860.7	42855.4	60632.4	88683.8	57640.7	58075.2	90143	60011.4	57102.1	126179	97392.5	137604	54424.5	219579	76465.8	109987
Q9UPQ0	LIMC1_HUMAN	LIMCH1	LIM and calponin homology domains-containing protein 1	4	5.078	20416.9	16840.8	14706.8	13663.2	3717.56	15063.3	15654.6	5998.19	8188.69	15945.9	5615.61	6490.71	15429.3	8198.06	11654.7	11025.5
O14910	LIN7A_HUMAN	LIN7A	Protein lin-7 homolog A	2	10.3	6611.15	15819.4	5275.14	10286.7	7386.22	13808.4	8331.69		6111.18	4863.17	4843.02	17815.7	17687.9	2651.73	14327.3	3962.83
Q96FE5	LIGO1_HUMAN	LINGO1	Leucine-rich repeat and immunoglobulin-like domain-containing nogo receptor-interacting protein 1	5	10.323	43066.6	42452.6	47061.4	58991.8	27055.2	27483.3	68695	7258.41	28106.3	67690.1	15435.3	12254.3	47817	26191.2	60537.6	49722.2
P38571	LICH_HUMAN	LIPA	Lysosomal acid lipase/cholesteryl ester hydrolase	2	5.263	24432.2	16735.9	24071.7	10872.2	13565.9	24804.1	5635.23	20194.9	25334.9	18916.1	4740.64	1037.48	12719.5	5256.61	11566.3	31316.4
Q15334	L2GL1_HUMAN	LLGL1	Lethal(2) giant larvae protein homolog 1	2	2.256	21993.5	37579	17187.9	1809.21	9634.13	30523.8	4271.33		25155.8	2748.23	1587.28	1659.76	45672.7	2751.55	14647.8	4405.18
Q12907	LMAN2_HUMAN	LMAN2	Vesicular integral-membrane protein VIP36	2	8.708	6237.7	7467.02	6526.5	9627.72	2627.53	7170.1	9602.84		8247.87	3259	3571.14	6845.18	14040.9	8543.04	8359.38	1561.44
P02545	LMNA_HUMAN	LMNA	Prelamin-A/C	10	17.922	55728.3	31268.6	11232.7	23003.1	32076.9	38770.5	19935.5		67860.8	4445.08	8372.49	66618.8	54710.7	47678	36010.1	15755.4
Q03252	LMNB2_HUMAN	LMNB2	Lamin-B2	3	6.613	21697.2	16711.5	11412.1	7604.58	9920.21	24193.6	9103.77		9783.64	2591.87	3156.2	2202.78	39640.6	4390.96	20312.4	9080.91
Q9C0E8	LNP_HUMAN	LNPK	Endoplasmic reticulum junction formation protein lunapark	2	5.607	3389.88	1680.81	1627.31	5060.68		2815.77	6362.5		3789.22	3736.95	2543.63	6286.29	4029.68	7176.03	6150.4	2502.12
P36776	LONM_HUMAN	LONP1	Lon protease homolog, mitochondrial	7	8.446	8912.95	28867.7	14327.4	9460.99	2184.11	26723.6	1851.45	5386.53		2442.88	849.3	3692.94	20356.5		11354	174029
Q07954	LRP1_HUMAN	LRP1	Prolow-density lipoprotein receptor-related protein 1	26	8.275	34503.6	37460.3	36350.7	49670.4	25877.8	32438.5	50294.2	21714.8	23726.8	50247.4	27955.7	34453.6	34052.9	19745.3	33368.1	37696.8
P30533	AMRP_HUMAN	LRPAP1	Alpha-2-macroglobulin receptor-associated protein	5	17.927	5050.23	8313.26	5036.8	9176.68		6685.97	5738.19		3532.74	5512.18	2699.97	4387.62	7151.48	3862.2	9251.18	3402.72
P42704	LPPRC_HUMAN	LRPPRC	Leucine-rich PPR motif-containing protein, mitochondrial	13	13.199	45641.6	130899	77033.2	82600.7	37760.5	115549	33908	19813.1	8282.62	21055.1	15599.8	43972.8	128590	25297.5	112220	7252.5
Q9H9A6	LRC40_HUMAN	LRRC40	Leucine-rich repeat-containing protein 40	3	10.299	5469.13	8180.98	2787.33	5400.56		8840.06	1902.56		1313.94	1373.45	795688	11095.6	12480.8	1512.82	10051.2	729.09
Q8N1G4	LRC47_HUMAN	LRRC47	Leucine-rich repeat-containing protein 47	7	17.496	82729.2	90358	61141.6	93444.3	24562.4	73336.9	54602.7	31342.7	32510.8	53924.5	41046.7	50791.3	88364	41223.3	105507	30376.7
Q8N9N7	LRC57_HUMAN	LRRC57	Leucine-rich repeat-containing protein 57	4	18.828	31485.4	33626.5	55723.6	38726.1	63795.4	77377.6	57851	27851.9	30600.7	29004.8	12970.7	27879.8	48848	32375.5	41864.3	40344.4
Q8IWT6	LRC8A_HUMAN	LRRC8A	Volume-regulated anion channel subunit LRRC8A	2	3.827	16083.3	11295.1	15977.2	14634	13366.8	15347.4	27365.7		16894.3	12477.4	4556.8	5165.08	15335.2	3733.89	17519.1	9089.03
Q32MZ4	LRRF1_HUMAN	LRRFIP1	Leucine-rich repeat flightless-interacting protein 1	2	3.094	3893.35	5829.01	2968.67	6786.65		3835.82	1515.48	6750.64	4290.37	3618.01	3766.92	8992.62	5187.88	12051.1	9150.11	2649.85
Q13449	LSAMP_HUMAN	LSAMP	Limbic system-associated membrane protein	5	19.231	68431.1	54007.9	58570.7	37981.2	41923.3	28237.8	52108.7	85011.6	115243	91596.5	99189.5	42099.6	42407.8	65486.6	31701.5	104153
O15116	LSM1_HUMAN	LSM1	U6 snRNA-associated Sm-like protein LSm1	2	30.827	1921.95	1580.68	1563.57	2888.15		1569.75	3108.59			2233.37	3165.04	2690.04	2076.35	1777.37	1082.64	1044.23
Q3MHD2	LSM12_HUMAN	LSM12	Protein LSM12 homolog	2	18.974	3884.79	6833.55	6470.06	9428.29	1261.75	4993.91	10419.8	5060.97	3875.6	4953.13	6687.21	10257	7612.42	3521.57	5697.09	3458.53
O95777	LSM8_HUMAN	LSM8	U6 snRNA-associated Sm-like protein LSm8	2	27.083	3445	3556.21	4564.83	5266.81	2543.56	4691.17	5703.18		3869.37	3789.93	11506.3	7984.34	5332.2	11100.9	6548.38	8434.29
P09960	LKHA4_HUMAN	LTA4H	Leukotriene A-4 hydrolase	11	24.55	74272.6	54335.9	59993.5	53399	53470.8	58683.3	77448.2	50807.9	58779.7	91178.3	84197.2	24978.3	45263.2	37970	40266.3	85085.1
O75608	LYPA1_HUMAN	LYPLA1	Acyl-protein thioesterase 1	2	10.87	18175.8	27662.5	31028.1	13113.2	7005	27253.9	18443.3	7710.04	16089.4	21100.2	22732.8	5885.54	21920.1	17450.9	15437.3	35676
Q5VWZ2	LYPL1_HUMAN	LYPLAL1	Lysophospholipase-like protein 1	2	12.658	7854.27	5125.81	10945.5		2644.45	9235.08		8696.63	5697.97	1572.66	4768.25	20712.5	9880.13			5641.68
Q5U5X0	LYRM7_HUMAN	LYRM7	Complex III assembly factor LYRM7	2	29.808	17571.9	17440.3	15597.4	14009.6	10832.5	15681.4	11899.9	14824.9	3066.27	16504.7	2295.2	3889.99	16358.6		5624.48	8403.05
Q96S90	LYSM1_HUMAN	LYSMD1	LysM and putative peptidoglycan-binding domain-containing protein 1	3	16.74	16036.9	18566.5	19026.4	13395.1	17738.8	24662.4	17263.1	23191.7	15172.3	17854.5	30922.6	5180.99	21619.4	7537.99	17325.4	21914.4
Q8WZA0	LZIC_HUMAN	LZIC	Protein LZIC	5	35.789	17055.8	10479	13142.2	17233.2	15178.3	14944.7	16534	17515.5	24336.9	15893.3	11403.8	19395.5	12821.5	24283.7	14759.8	12855.3
Q9NQ48	LZTL1_HUMAN	LZTFL1	Leucine zipper transcription factor-like protein 1	5	22.408	46916.6	43499.9	43787.4	45706.2	16166.4	41133.9	37983.6	10398	25795.3	33982.3	12486.1	13833.1	40606.8	15372.1	35444.9	14036.6
Q9UPN3	MACF1_HUMAN	MACF1	Microtubule-actin cross-linking factor 1, isoforms 1/2/3/5	44	8.067	103850	140559	83352.2	116324	58704.2	108299	85421.1	45023.3	39956.7	36650.2	43187.7	137616	131608	80448.3	122476	42956.4
Q9BQ69	MACD1_HUMAN	MACROD1	ADP-ribose glycohydrolase MACROD1	3	19.385	33257.2	40307.5	22877	51351.9	183256	24727.6	41790.2	168801	42604	34857.6	35048.8	20295.6	14224.8	14055.1	37448.8	15923.4
A1Z1Q3	MACD2_HUMAN	MACROD2	ADP-ribose glycohydrolase MACROD2	4	14.588	28013.6	30178.6	24394.6	27515.2	5377.33	13259.6	31247.3	11149.3	12500.3	37059.2	36602.4	28698.1	24909.9	86789.6	33334.3	19527.7
Q8WXG6	MADD_HUMAN	MADD	MAP kinase-activating death domain protein	4	3.339	2437.68	7730.67	5864.43	4564.41	4424.58	9645.87	5897.53	6056.63	2652.39	1976.49	5260.72	5526.92	6946.09	6049.61	7025.49	3256.01
P20916	MAG_HUMAN	MAG	Myelin-associated glycoprotein	6	13.898	193221	235090	150999	384173	186704	145082	200481	106671	413116	104045	458059	289728	164896	389099	379755	203192
Q96QZ7	MAGI1_HUMAN	MAGI1	Membrane-associated guanylate kinase, WW and PDZ domain-containing protein 1	2	1.408	2716.44	2449.89	1197.24	2644.93		2680.28	2296.67			2921.66	3698.53	3815.21	2472.72	4055.92	2648.63	4065.49
Q5TCQ9	MAGI3_HUMAN	MAGI3	Membrane-associated guanylate kinase, WW and PDZ domain-containing protein 3	2	2.296	3921.55	4543.96	4826.2	10972.3		2510.68	17150.9			10510.3	4585.71	19361.4	7496.76	11752.2	10883.1	3757.69
Q9NTJ4	MA2C1_HUMAN	MAN2C1	Alpha-mannosidase 2C1	5	7.692	5510.78	11186.6	7316.74	8938.59	6878.18	7689.52	5862.24	17911.3	27197.2	10776.7	9665.06	9091.79	5976	17519.6	9243.28	13678
P21397	AOFA_HUMAN	MAOA	Amine oxidase [flavin-containing] A	6	19.165	26505.5	36891.5	28718.1	20454.3	40754.1	96363.2	39326.3	16932.2	100150	31118.3	37161.2	21876	90775.1	6438.97	34390.1	32461.2
P27338	AOFB_HUMAN	MAOB	Amine oxidase [flavin-containing] B	11	27.5	58833.2	59659.5	59218.5	42647	122030	131491	93311	29023.9	216143	48807.5	53388.4	53664.1	170377	27385.3	130801	41243.6
P78559	MAP1A_HUMAN	MAP1A	Microtubule-associated protein 1A	48	27.042	227058	216574	196221	234658	153816	180566	238864	143041	123431	226040	179922	211546	199091	206842	185706	206587
P46821	MAP1B_HUMAN	MAP1B	Microtubule-associated protein 1B	53	29.457	387242	328785	262834	342346	197219	259393	312457	236487	163740	360970	365228	458688	277355	333311	292866	284372
A6NCE7	MP3B2_HUMAN	MAP1LC3B2	Microtubule-associated proteins 1A/1B light chain 3 beta 2	2	19.2	119728	71094	83456.5	56682.2	130729	60722	60892.3	133700	68284.8	62361.2	295890	293788	55206.8	158687	77456	80969
P11137	MTAP2_HUMAN	MAP2	Microtubule-associated protein 2	55	42.31	650149	744399	749623	695333	733893	804309	849372	838087	359197	1010000	281396	225746	756066	544315	567676	668164
Q02750	MP2K1_HUMAN	MAP2K1	Dual specificity mitogen-activated protein kinase kinase 1	6	16.031	37897	58480	42904.3	55371.4	22019.5	45869.5	39545.1	37188.7	15573.3	18937.2	27476.7	63739.1	45621.8	39020	70188.7	8161.85
P36507	MP2K2_HUMAN	MAP2K2	Dual specificity mitogen-activated protein kinase kinase 2	2	7	1846.96	3904.38	1253.51	3141.91	578458	4373.98	1660.16			958.15	840.57	2189.35	2833.34	7073.84	4152.5	358.42
P45985	MP2K4_HUMAN	MAP2K4	Dual specificity mitogen-activated protein kinase kinase 4	4	14.035	23401.7	38919.7	31642.4	44622.1	5451.19	36743.6	25459.9	4153.4	4356.14	20412.5	18409.3	40433.8	26154.8	19566.1	58807.8	4649.2
P27816	MAP4_HUMAN	MAP4	Microtubule-associated protein 4	19	21.701	152806	105535	128252	92791.8	87993.9	108347	112175	100168	108360	196151	123408	95786.6	83450.7	44728.1	86384.3	153201
Q96JE9	MAP6_HUMAN	MAP6	Microtubule-associated protein 6	39	60.886	206882	177923	243447	179014	169902	188503	205738	222276	191043	309130	215012	113316	183396	120091	130283	332323
Q3KQU3	MA7D1_HUMAN	MAP7D1	MAP7 domain-containing protein 1	2	3.924	23391.6	10750.1	24666.9	11587.6	7524.91	19695.4	19199.6	7046.21	7944.36	8900.8	3076.98	4492.77	11870.4	5626.22	8453.95	27327.2
Q96T17	MA7D2_HUMAN	MAP7D2	MAP7 domain-containing protein 2	6	11.339	11184	7929.17	9466.39	9722.12	5223.29	6542.78	9404.46	14733.5	7936.18	13290.7	29092.9	20198.8	9903.84	22220.4	8451.56	10898.6
P28482	MK01_HUMAN	MAPK1	Mitogen-activated protein kinase 1	10	37.222	559159	581811	660607	264252	875982	475115	259589	805662	584221	494483	194764	189079	553716	384933	302860	544557
P27361	MK03_HUMAN	MAPK3	Mitogen-activated protein kinase 3	6	27.441	108743	119114	106147	87065.1	24245.8	92707.1	79652.8	83982.7	59416.8	102898	29947.6	93086.7	96822.9	76848.5	87756.4	61674.4
Q9UPT6	JIP3_HUMAN	MAPK8IP3	C-Jun-amino-terminal kinase-interacting protein 3	2	2.695	7490.93	14317.1	7237.11	5708.75	1093.78	11085.5	4143.09		1396.21	1945.18	2806.31	8405.68	8832.37	2082.44	6333.36	795518
P45984	MK09_HUMAN	MAPK9	Mitogen-activated protein kinase 9	3	8.255	9276.64	14073.8	9354.67	14821.2	7154.75	11388.7	8436.16		3994.47	11381.3	12365.4	12504	18805.9	13377.8	12178.9	8843.17
Q15691	MARE1_HUMAN	MAPRE1	Microtubule-associated protein RP/EB family member 1	4	23.134	21420	27553.5	24270.8	25742.8	5214.59	14517.9	30434.8	7416.04	22108.5	20598.9	34119.7	61266.6	18737.1	59793.4	22559.6	21057.1
Q15555	MARE2_HUMAN	MAPRE2	Microtubule-associated protein RP/EB family member 2	4	22.324	17780.9	44190	23040	13982.5	11996.5	40372.8	10637.9	17928.2	11277.7	2150.78		10714.3	37946.4	2073.87	8532.22	6368.25
Q9UPY8	MARE3_HUMAN	MAPRE3	Microtubule-associated protein RP/EB family member 3	8	35.943	154263	182195	179141	98213.5	132994	139325	138330	107843	129618	176459	33152.6	59383.4	175515	44468.8	64494.8	176746
P10636	TAU_HUMAN	MAPT	Microtubule-associated protein tau	11	21.768	278415	323329	257755	360668	199960	161439	359834	219429	159973	360596	503791	368322	187896	508020	289711	343854
P29966	MARCS_HUMAN	MARCKS	Myristoylated alanine-rich C-kinase substrate	8	44.578	294123	230059	283409	456925	286458	360177	525751	391117	332277	315521	258822	368905	420329	539607	467432	290969
P49006	MRP_HUMAN	MARCKSL1	MARCKS-related protein	2	14.359	49030.9	39140.7	41450.9	50971.3	60797.5	62033.5	67197.4	16437.6	78958.6	46547.5	66738.8	46397	57152.4	24936.3	53998.8	57373.7
P56192	SYMC_HUMAN	MARS1	Methionine--tRNA ligase, cytoplasmic	3	3.889	3161.52	4443.44	6685.32	7653.73	353.52	6703.87	6322.21		2424.79	4035.72	3298.91	8976.5	5018.28	7886.02	13393	1359.86
Q96GW9	SYMM_HUMAN	MARS2	Methionine--tRNA ligase, mitochondrial	2	4.384	4596.96	4142.05	2875.53	6847.75	2769.37	4693.51	6219.55		5811.36	5339.96	8405.71	20716.7	4263.06	11323.5	3828.15	4933.44
P31153	METK2_HUMAN	MAT2A	S-adenosylmethionine synthase isoform type-2	7	26.582	54047.1	57637.6	50481.7	99848.7	56865	40749	84576.5	64758.7	38024.4	74126.3	140159	118178	40452.3	111861	65890.4	52157.5
Q9NZL9	MAT2B_HUMAN	MAT2B	Methionine adenosyltransferase 2 subunit beta	6	26.347	78629.3	61176.4	76224.2	49728.5	52571.3	60554.4	57616.1	34304.1	51342.9	84687.8	50894	40294.1	58650.2	32834.3	38331.4	88334.9
P43243	MATR3_HUMAN	MATR3	Matrin-3	4	8.028	20276.3	37097.8	24034.5	21110.2	2178.09	42036.6	21596.5		19675.7	7760.97	3844.36	8338.23	36477.4	13416.9	43147.5	9629.15
A4D2B0	MBLC1_HUMAN	MBLAC1	Metallo-beta-lactamase domain-containing protein 1	3	18.045	3952.54	2699.98	414371	2472.24	1138	4520.11	2645.56		4025.12	5377.95	10394.7	4617.42	3880.99	10816.5	5284.97	2663.34
Q68D91	MBLC2_HUMAN	MBLAC2	Metallo-beta-lactamase domain-containing protein 2	6	29.032	39816.4	57162.1	61082.2	34028.9	62974.1	80885.4	62457.9	29052.1	90109.1	33254.7	3012.8	3867.02	89753.3	11283.3	36099.7	26943.5
P02686	MBP_HUMAN	MBP	Myelin basic protein	7	23.684	673857	866685	536268	479169	1610000	1230000	759537	173137	2900000	205419	701388	695210	1480000	518418	943484	228046
P43121	MUC18_HUMAN	MCAM	Cell surface glycoprotein MUC18	6	13.622	41280.5	39606.8	25577.6	31128.5	18150.7	24261.4	38580.4	14503.7	35482.5	20806.8	11257.1	14149.5	34894	21294.1	39334	18131.3
Q8IVS2	FABD_HUMAN	MCAT	Malonyl-CoA-acyl carrier protein transacylase, mitochondrial	3	12.308	3232.39	2823.22	1130.23	2935.48	2888.59	2684.25	5611.28		1257.72	3502.85	2766.76	5492.09	2897.62	3752.14	4096.15	1512.09
Q96RQ3	MCCA_HUMAN	MCCC1	Methylcrotonoyl-CoA carboxylase subunit alpha, mitochondrial	6	12.414	8825.22	14719.2	4520.17	7636.31	6889.54	12965.8	6829.77	17195.2	13355.9	4606.18		13788.2	17258.2	3984.1	12656.4	15991.6
Q9HCC0	MCCB_HUMAN	MCCC2	Methylcrotonoyl-CoA carboxylase beta chain, mitochondrial	7	16.874	37615.8	41210.3	25500.2	29209.1	23156.3	37604.1	35194.7	15655.8	26790	44154.9	41527.1	51102.7	43883.8	36199.4	39265.1	49462.4
Q96PE7	MCEE_HUMAN	MCEE	Methylmalonyl-CoA epimerase, mitochondrial	3	28.977	3934.45	6966.92	5232.06	1719.73		4389.34	822921	2866.86	3492.69	7246.12	11569.3	8393.71	6758.63	4872.82	5271.4	5319.17
C9JLW8	MCRI1_HUMAN	MCRIP1	Mapk-regulated corepressor-interacting protein 1	2	22.68	8296.66	10508.9	7573.83	20459.4	2449.16	9108.15	8754.18		15689.2	9499.73	20864.5	18046	7194.87	8679.26	11038.7	4969.97
Q9ULC4	MCTS1_HUMAN	MCTS1	Malignant T-cell-amplified sequence 1	3	27.072	43017.8	57688.4	25270	32135.2	12081.6	32456.4	34726.4	25656.8	9046.04	70192.5	42495.5	47594.6	47370.5	31236.9	29491.8	28071.3
P40925	MDHC_HUMAN	MDH1	Malate dehydrogenase, cytoplasmic	10	31.437	2540000	2670000	2710000	2810000	3450000	1920000	3030000	4690000	3060000	2470000	4560000	3240000	2230000	2650000	2270000	3320000
P40926	MDHM_HUMAN	MDH2	Malate dehydrogenase, mitochondrial	18	62.426	1710000	1540000	1920000	1600000	2170000	1580000	1610000	1850000	1160000	2490000	1880000	1260000	1470000	1530000	1190000	3050000
P48163	MAOX_HUMAN	ME1	NADP-dependent malic enzyme	11	23.776	39242.4	37190.7	46044.2	45799.4	33948.2	35081	44706.4	64876.6	37336.5	54809	43561.3	62699.8	43380.8	151789	49880	65143.3
P23368	MAOM_HUMAN	ME2	NAD-dependent malic enzyme, mitochondrial	12	25.514	39468.9	30733.4	32821.1	44288.6	33120.9	36515.7	55133.9	18408.1	32081.6	66650.3	69524.9	32129.8	34937.9	37557.3	43757	54963.9
Q16798	MAON_HUMAN	ME3	NADP-dependent malic enzyme, mitochondrial	13	37.914	95613.8	118285	93154.5	142306	63996.2	73113.8	163824	126247	57798.2	134001	213147	172344	121977	178366	122566	119601
Q9BV79	MECR_HUMAN	MECR	Enoyl-[acyl-carrier-protein] reductase, mitochondrial	3	9.92	3654.08	3866.18	2041.94	4355.35		1998.81	7250.1			4572.84	8295.91	5973.93	3504.96	6690.14	4883.72	1498.93
Q9Y316	MEMO1_HUMAN	MEMO1	Protein MEMO1	2	10.101	733685	2273.62	1419.18	3018.65	1342.73	1518.32	2295.83		3885.24	2402.8	5505.89		2919.99	1676.57	1696.44	2153.08
Q14696	MESD_HUMAN	MESD	LRP chaperone MESD	3	16.667	14293.8	14204	11942.5	21371	10136.1	12971.7	26261.1	1974.49	12475.2	30611.2	25570.9	27825.4	11662.8	34952.4	19051	16210.4
P50579	MAP2_HUMAN	METAP2	Methionine aminopeptidase 2	5	12.343	23132.4	14973.8	14642.8	17234.2	9821.63	15848.5	18057.3	7929.12	8327.33	24794.4	29802.8	23161.1	14787.1	15889.5	13747.8	25938.4
Q96S19	MTL26_HUMAN	METTL26	Methyltransferase-like 26	2	15.196	23974	24231.3	21633	26574.6	15878.8	20851.7	27963.5	13098.4	24055.8	29550.8	26690.3	29651.5	21890.4	42680.6	25208.4	27732
Q9H8H3	MET7A_HUMAN	METTL7A	Methyltransferase-like protein 7A	3	20.492	16591.6	22526.2	16947.4	14672.6	27270.5	23205	17494.9	19020.6	15031.6	15415.1	8036.06	10433.3	30576.3	6320.79	22592.5	12595
Q99685	MGLL_HUMAN	MGLL	Monoglyceride lipase	4	19.802	23804.6	22641.3	22088.6	26226.5	7425.41	14716.1	34169.3	26904	15163.8	23770.1	12738.4	27181.6	23478.1	14019	12334.3	23808.2
O14880	MGST3_HUMAN	MGST3	Microsomal glutathione S-transferase 3	2	25	2041.38	3138.82	5093.59	5691.91	7978.59	1341.21	2450.81	7835.53	17113.1	2054.79	3589.41		4144.97		2984.97	3342.89
P14174	MIF_HUMAN	MIF	Macrophage migration inhibitory factor	2	17.391	648429	570439	413027	302485	1370000	472410	59964.5	779069	472264	217545	739419	1220000	254693	2830000	232243	747804
Q8N4C8	MINK1_HUMAN	MINK1	Misshapen-like kinase 1	4	5.33	6293.67	8473.79	10002.8	8237.94	2487.4	6683.28	11505		2988.74	3448.81	8328.05	1685.19	9238.91	14398.9	7463.71	8538.92
Q15049	MLC1_HUMAN	MLC1	Membrane protein MLC1	2	8.753	54232	35998.8	36806.6	32145.3	32007.8	94207.3	49989.4	21906.3	30697.4	26391.4	11242.8	7244.25	41818.4	12675.8	42721.3	21580.7
O95822	DCMC_HUMAN	MLYCD	Malonyl-CoA decarboxylase, mitochondrial	5	15.822	13967.7	9176.32	11538.6	10888.9	2725.92	11291.8	11143.5	7428.19	5717.55	17395.9	6440.76	8977.7	8990.97	8891.9	6204.91	13249.7
Q96EY8	MMAB_HUMAN	MMAB	Corrinoid adenosyltransferase	4	20.4	53072.5	24290.1	40371.8	35924.2	10499.6	25771.8	32444.9		31651.9	50199.2	38114.7	115933	20494	47287.7	48992	29779.9
P22033	MUTA_HUMAN	MMUT	Methylmalonyl-CoA mutase, mitochondrial	8	14.667	36198.6	38096	28969.4	54015.8	8897.95	30375.7	27892	13235.2	11093.5	29088.9	47636.9	14027.1	33767.5	8783.33	41965	18554.8
Q7L9L4	MOB1B_HUMAN	MOB1B	MOB kinase activator 1B	4	22.222	26093.4	27863.7	16442	18136	29746.6	19344	28842.9	28185.6	7140.65	36789.1	26095	17205.7	25148.7	23663.6	16536.2	18866.9
O96007	MOC2B_HUMAN	MOCS2	Molybdopterin synthase catalytic subunit	2	20.213	7790.7	15178.4	9684.31	32584.8	16602.9	5404.65	15890.8	17464.8	9468.76	10950.9	19586.2	7700.93	7426.04	15102.9	9230.88	6972.24
Q16653	MOG_HUMAN	MOG	Myelin-oligodendrocyte glycoprotein	8	31.174	95455.4	138572	99681.7	104873	98211.9	164171	122734	34678.1	137252	64880.1	66878.5	68177.2	244044	57088.8	162997	44731.4
Q13724	MOGS_HUMAN	MOGS	Mannosyl-oligosaccharide glucosidase	2	3.584	6112.9	8410.48	7385.22	3325.43	2725.11	11456.7	7487.28		9881.78	4500.06	4095.29	798531	17339.4	1883.37	16686	1672.88
Q7Z3U7	MON2_HUMAN	MON2	Protein MON2 homolog	3	1.747	14461.9	5748.2	13906.4	920946	4211.29	35657.6	558053		5678.7	4376.6	209471		29561.5	7689.7	1102.76	5879.11
Q8NHP6	MSPD2_HUMAN	MOSPD2	Motile sperm domain-containing protein 2	3	8.108	16449.6	17317.4	9617.59	12387.6		9931.12	8657.02		5009.14	10271	9274.77	12304.1	12179	5064.74	8070.89	3719.21
P34949	MPI_HUMAN	MPI	Mannose-6-phosphate isomerase	8	27.187	85248.2	86156.9	91051.3	94351.8	59694.7	59564	131000	47616.9	65981	117298	81558.3	48700	70082.4	84958	109809	100075
Q00013	EM55_HUMAN	MPP1	55 kDa erythrocyte membrane protein	2	5.15	5452.5	10316.2	7011.59	14417.6	3946.2	7732.09	7406.26		8626.83	4741.89	6671.59	11669.4	10910.2	4205.02	15743.3	1627.68
P25325	THTM_HUMAN	MPST	3-mercaptopyruvate sulfurtransferase	5	29.966	37274.1	26493.1	21340.5	21118.8	13625	13535.3	25472	13748.7	13925.5	36758.1	64065.8	47359.5	12724.9	47725.3	15858.9	25075.8
O14807	RASM_HUMAN	MRAS	Ras-related protein M-Ras	2	12.981	21541.5	17330.3	18648.2	17727.1	11830.6	28827	23744.8	5345.03	22189	14514.4	5146.3	7531.04	29866	4747.19	17542.6	13068.5
Q8NDA8	MROH1_HUMAN	MROH1	Maestro heat-like repeat-containing protein family member 1	2	1.341	540825	2048.66	1469.41	711014		3045.95	1418.33		565284	630862	699721		1507.77	645134	3259.04
P52815	RM12_HUMAN	MRPL12	39S ribosomal protein L12, mitochondrial	3	23.232	20410.2	29148.3	27733.1	20021.3	22831.1	27456.7	22453	16577.5	17582.4	23755	14206	13283.1	23535.8	3466.03	15006.8	31655.1
Q13405	RM49_HUMAN	MRPL49	39S ribosomal protein L49, mitochondrial	2	15.663	7942.35	4530.15	4492.79	771718	6599.04	9546.04	6175.78		6788.69	9829.31	647878	4971.44	11642	998379	4156.92	7868.85
Q9Y2R5	RT17_HUMAN	MRPS17	28S ribosomal protein S17, mitochondrial	2	13.846	2733.59	5660.16	3670.17	1436.76	5539.8	4084.16	2445.42			1355.37	731652	624316	4554.41	930152	1170.84	1774.81
Q92552	RT27_HUMAN	MRPS27	28S ribosomal protein S27, mitochondrial	2	6.522	5050.22	4694.99	8868.45	3665.04	2378.63	10798.4	2170.92		2646.78	2690.96	3480.61	10910.4	8951.82	2765.58	2615.77	4334.27
P82909	RT36_HUMAN	MRPS36	28S ribosomal protein S36, mitochondrial	2	27.184	19029.1	24344	22128.8	22421.9	7753.94	11354.5	27314.2	3436.46	2188.53	35400.9	52483.4	19493.3	15710.6	24157.3	18635.4	37873.3
P26038	MOES_HUMAN	MSN	Moesin	15	44.021	60680	41856.2	42044	34931.2	34530.3	45671.6	51339.6	39213.9	32885.4	58673.8	51748.3	34679.2	39169	25483.7	31245.6	58351.7
Q13126	MTAP_HUMAN	MTAP	S-methyl-5'-thioadenosine phosphorylase	4	19.435	52195.9	26183.7	35429.8	33916.4	766441	32593.7	45188.7	22670.4	22264.6	55749	101135	42373.3	26647.5	82613.2	42753.1	39575.6
P00403	COX2_HUMAN	MT-CO2	Cytochrome c oxidase subunit 2	3	20.264	19113.4	33574.6	39500.3	20196.1	16685	30064	27349.7	106294	12276.7	29386	36310.7	12390.5	24870.5	15085.8	26751.7	33402.4
Q86UE4	LYRIC_HUMAN	MTDH	Protein LYRIC	5	10.481	20617.5	16485.8	20156.5	11980.5	11897.1	22253.5	14462.8	47814.2	10803.8	18882.3	12965.2	10330.2	24141	10739.2	9810.42	16476.9
P11586	C1TC_HUMAN	MTHFD1	C-1-tetrahydrofolate synthase, cytoplasmic	7	9.947	25404.6	42493.5	17161.7	24939	6907.87	43221.6	10493.1	9673.15	2006.97	4261.26	2847.63	24983.1	46641.9	6094.68	45992.7	9537.73
Q9C0I1	MTMRC_HUMAN	MTMR12	Myotubularin-related protein 12	4	8.568	11877.5	15542.1	10656.1	17743.2	10657.4	14470.4	20976.3			12823.4	16316	17153.9	14185.2	20771.5	11223.5	4009.69
Q13614	MTMR2_HUMAN	MTMR2	Myotubularin-related protein 2	4	11.82	14585.2	31949	11708	7823.45	5844.96	12254	11515.2	30144.4	16253.9	6968.1		17764.6	14706.3	18224.8	20124.8	4214.22
P58546	MTPN_HUMAN	MTPN	Myotrophin	2	30.508	68356.5	72772.1	40342.8	98704.9	51581.9	38791.4	73374.4	60890.4	81390.1	65491.8	155707	63102.2	75530.8	111144	72588	34553.3
Q765P7	MTSS2_HUMAN	MTSS2	Protein MTSS 2	4	9.639	5926.74	3813.92	5326.57	5857.61	232474	5186.7	5904.14	3383.55	5551.71	9112.01	3541.46	5359.53	7549.35	10556.8	7164.88	3223.83
Q13505	MTX1_HUMAN	MTX1	Metaxin-1	3	9.227	3564.19	9543.66	10891.4	11361.7	6776.42	12080.7	12361.3		8294.4	6939.85	3580.27	6599.1	13638	4330.03	15635.3	4342.31
Q14764	MVP_HUMAN	MVP	Major vault protein	13	21.165	98745.1	61120	35550.3	61550.5	36201	33730.6	52826	22220.2	88781.8	51998	58788.7	27668.1	31060.8	35145.4	89910.4	52445.6
P84157	MXRA7_HUMAN	MXRA7	Matrix-remodeling-associated protein 7	3	22.059	3722.87	1723.02	943311	1604.97		2730.75	4115.59			2254.84	1561.36	2127.7	3584.82	985337	2561.77	1412.62
Q9HB07	MYG1_HUMAN	MYG1	MYG1 exonuclease	2	6.915	6951.28	7750.1	4080.64	6702.34	7342.16	5202.17	10581.5	23890.3	15513.9	9664.89	12818.5	5743.59	4093.64	6812.69	6328.67	14830.5
P35580	MYH10_HUMAN	MYH10	Myosin-10	10	10.374	17177.1	13471.8	9453.35	16101	9736.42	21432.7	15896.6	17696.2	6654.54	15785	9840.81	28637.7	31013.4	11503.5	17212.9	5601.74
P35579	MYH9_HUMAN	MYH9	Myosin-9	23	16.939	30697.8	23473.9	25744.6	38648.1	16485.6	32462.5	30160.1	18031.5	22191.1	48594.3	44879.3	71756.1	41266.7	55250.5	36947.3	20884.9
O14950	ML12B_HUMAN	MYL12B	Myosin regulatory light chain 12B	4	23.256	31396.8	31833.9	19559.4	18820.6	29345.4	30143.5	23142.8	24530	53075.8	29156.9	14704.8	25086.6	48125.7	16283.9	31790.5	23820.7
P60660	MYL6_HUMAN	MYL6	Myosin light polypeptide 6	5	33.775	39719	34824.4	31465.6	36343.7	24247	43892	39503.4	17962.1	41366.9	39207.1	42346	16524.6	51971.8	5352.57	27464.1	30335.6
Q15746	MYLK_HUMAN	MYLK	Myosin light chain kinase, smooth muscle	6	3.71	30292.4	23921.4	24932.5	22959.5	9466.71	24414.8	23383.6	15759.2	29031.9	34959.6	26744.9	29973.2	14345	22505.1	25417.1	25459.5
Q9Y4I1	MYO5A_HUMAN	MYO5A	Unconventional myosin-Va	19	14.07	18701.1	47036.2	23603.9	33188.3	8150.25	39082.2	27025.6	29786.9	6557.95	8495.8	4955.75	24437.3	74378.5	12845.2	50517.3	4379.47
Q9UM54	MYO6_HUMAN	MYO6	Unconventional myosin-VI	4	5.719	13104.8	14301.2	8895.02	12284.1		12852.6	12361.7		8982.51	5724.16	12952.4	18668.2	11722.4	23260.2	15879.7	7384.4
P41227	NAA10_HUMAN	NAA10	N-alpha-acetyltransferase 10	4	23.83	8668.96	8279.4	6389.18	13391.1	1118.21	6545.74	11527	5680.51		12627.1	5606.27	6709.95	9784.63	4000.86	12734.2	4354.63
Q9BXJ9	NAA15_HUMAN	NAA15	N-alpha-acetyltransferase 15, NatA auxiliary subunit	2	2.771	4562.92	3549.31	3636.93	7160.51	2698.5	4579.49	5356.91			5462.54	3683.14	4125.64	5073.44	9339.47	5971.26	2449.68
Q14CX7	NAA25_HUMAN	NAA25	N-alpha-acetyltransferase 25, NatB auxiliary subunit	3	4.424	2734.38	4145.91	3621.58	5466.07	4882.07	2604.13	5114.38		4354.99	4763.4	6077.58	4868.85	1479.69	5057.73	3002.95	1548.05
E9PAV3	NACAM_HUMAN	NACA	Nascent polypeptide-associated complex subunit alpha, muscle-specific form	5	3.369	21800.6	22043.3	23862.6	31689.3	16582.1	25241.2	35602.2	12273.1	13011.1	36032.2	23688.2	21590	20483.5	21913.6	18909	22901.2
Q4G0N4	NAKD2_HUMAN	NADK2	NAD kinase 2, mitochondrial	11	36.878	56731.5	46260.3	43143.2	36119.5	64511.9	31699.4	48405.2	77408.6	55418.8	65912.8	31637.4	23919.3	36251.9	44005.3	32325.5	75362.4
Q13564	ULA1_HUMAN	NAE1	NEDD8-activating enzyme E1 regulatory subunit	9	24.345	40964.3	34534.7	33950.2	28563.6	13444.7	33446.1	34588.4	20181.4	16111.3	50901.7	32946.8	12206.3	32278.3	9865.32	22022	39415.7
Q9UJ70	NAGK_HUMAN	NAGK	N-acetyl-D-glucosamine kinase	9	44.477	59696	51390.2	38043	52486.8	33313.7	41613.2	45088.6	22143.9	30653.2	42280.2	44137.1	41411.4	44403.5	34019.2	53884.6	22143
P43490	NAMPT_HUMAN	NAMPT	Nicotinamide phosphoribosyltransferase	13	36.864	15466.5	16396.9	7339.01	11097.6	10830.8	7622.04	9012.88	7829.02	9078.46	20437.6	5219.5	10746.8	9997.5	9736.48	10770.8	4311
Q9NR45	SIAS_HUMAN	NANS	Sialic acid synthase	6	28.969	17965.8	21620.9	21204.2	35439.3	14833.3	18347.7	24481.7	9028.85	12362.6	15604.5	19239.5	45882.7	21165.6	21637.9	32986.9	9215.86
P55209	NP1L1_HUMAN	NAP1L1	Nucleosome assembly protein 1-like 1	4	17.391	155826	155431	129320	144136	60468.8	128780	114657	49338.6	69906.8	120156	46244.9	104928	145865	75201.3	133023	70032.9
Q99733	NP1L4_HUMAN	NAP1L4	Nucleosome assembly protein 1-like 4	9	32	102544	101545	100332	138565	74014.2	87681.3	134054	68645.4	58178.8	140025	140147	181931	98842.4	175087	149930	75957.9
P54920	SNAA_HUMAN	NAPA	Alpha-soluble NSF attachment protein	9	48.475	186635	190248	164367	106956	137243	223017	158854	97536.9	202586	106257	58596.7	39642	324982	50671.4	176429	97950.1
Q9H115	SNAB_HUMAN	NAPB	Beta-soluble NSF attachment protein	14	62.752	238798	290499	199728	283177	306981	363436	319958	109991	261941	148329	117267	145343	469927	115015	515814	103082
Q6IQ20	NAPEP_HUMAN	NAPEPLD	N-acyl-phosphatidylethanolamine-hydrolyzing phospholipase D	3	10.687	12833.5	12567.6	11726.7	20289.8	1958.82	9323.95	19471.7		8167.64	10908.6	8943.76	11423.7	10423	7562.04	23748.5	5995.6
Q99747	SNAG_HUMAN	NAPG	Gamma-soluble NSF attachment protein	6	21.474	91131.4	105471	90517.9	89545.7	102164	147269	125173	48888.8	146378	72809.9	31251	64255.2	163758	32055.9	139921	72342.5
O43776	SYNC_HUMAN	NARS1	Asparagine--tRNA ligase, cytoplasmic	9	20.073	114223	113367	107220	90834.4	78551.3	79372.9	99032.8	76403	104202	143204	124792	124000	80909.6	122339	85750.6	131726
Q8IW45	NNRD_HUMAN	NAXD	ATP-dependent (S)-NAD(P)H-hydrate dehydratase	11	37.752	28232.7	29987.4	37017.4	40068.8	18468.3	20826.8	38032.4	14058	31693	40038.4	79187.6	51488.8	20431.4	44176.5	37956.2	28116.4
Q8NCW5	NNRE_HUMAN	NAXE	NAD(P)H-hydrate epimerase	5	25	102515	78435.8	61024.2	78535.3	37430.8	59544.2	98596.1	64837.7	85772.9	141756	88469.2	71580.3	94553.4	139449	62523.3	111779
Q8NFP9	NBEA_HUMAN	NBEA	Neurobeachin	2	0.679	6300.16	11577.4	4728.55	4421.23		4550.07	7825.18		1502.36	2340.57	1737.24	4816.59	11001.3		5209.52	5392.29
P61601	NCALD_HUMAN	NCALD	Neurocalcin-delta	8	57.513	66905.2	114679	99356.2	62852.7	118293	112061	122431	128025	171868	79679.1	80879.4	73731.4	207089	83255.7	71986.3	84948.4
P13591	NCAM1_HUMAN	NCAM1	Neural cell adhesion molecule 1	20	32.168	567594	577197	541737	725260	657636	407489	612322	591641	408478	671788	608527	620754	506486	480014	579859	734231
O15394	NCAM2_HUMAN	NCAM2	Neural cell adhesion molecule 2	15	25.806	98815.5	100210	126235	87336.1	85048.2	74812.5	106053	101661	80160.2	119473	34145.3	23577.8	83784	26599.8	74525.1	123425
O14594	NCAN_HUMAN	NCAN	Neurocan core protein	8	12.188	35573.4	56081.5	47961	73796.6	34952.7	30856.5	89182.2	42417.3	51045.4	49572	30885.3	45273.4	74275.1	100605	69036.9	50036.4
Q9UBB6	NCDN_HUMAN	NCDN	Neurochondrin	13	27.709	331867	428046	313443	422960	225000	224044	373395	356887	206086	453012	196411	182346	362560	312484	326995	308201
Q6PIU2	NCEH1_HUMAN	NCEH1	Neutral cholesterol ester hydrolase 1	4	11.52	90836.9	85378.4	119418	92868.8	56722.1	122117	96637.9	33625	59317.6	59780.6	18499.7	68109.4	106352	23490.2	73732.9	52512.7
Q9Y2A7	NCKP1_HUMAN	NCKAP1	Nck-associated protein 1	19	22.252	222661	251192	188983	217279	166085	194198	255489	171393	115005	240565	173055	151062	221565	166451	181582	182412
P19338	NUCL_HUMAN	NCL	Nucleolin	8	15.07	66953	71606.4	73147	41349.5	39776.3	56761.9	45914	34684.4	35135.6	41268.1	19765.9	39094.1	53993.4	27009.2	31463.3	31517.7
Q8NI08	NCOA7_HUMAN	NCOA7	Nuclear receptor coactivator 7	7	11.253	12803.1	21366.7	11203	20129.6	7209.47	10839.1	12111.4	1241.02	5886.95	10479	10678.2	17168.4	14161.4	12399.5	14619.8	3093.99
P62166	NCS1_HUMAN	NCS1	Neuronal calcium sensor 1	7	45.263	25547.1	43892.5	43864.2	30111.5	56569.1	45982.7	69780.3	29440.3	41772.2	33219.4	19497.7	9422.86	100383	27312.2	43286.2	34074.1
Q92542	NICA_HUMAN	NCSTN	Nicastrin	2	4.513	6263.04	4464.5	3637.57	6329.99	2387.29	5176.64	8721.95	12260.4	3727.82	3815.19	7882.28	4091.96	6396.64	3013.05	7593.65	4150.56
Q9GZM8	NDEL1_HUMAN	NDEL1	Nuclear distribution protein nudE-like 1	3	10.435	19231.8	11730.2	10964.5	16454.1	6910.89	14012.4	16096.4		8910.23	22516	21566.9	24913.7	17458.1	33394.3	16177.6	12178.8
Q92597	NDRG1_HUMAN	NDRG1	Protein NDRG1	8	39.086	38953.8	30318.9	21318.6	35910.9	30333.5	28801.6	27667.9	6126.35	53306.1	20462.6	40722.8	38141.6	42426	40367.4	48026.5	21647.2
Q9UN36	NDRG2_HUMAN	NDRG2	Protein NDRG2	8	35.849	259088	184297	249826	184441	499374	281582	311331	279509	312172	311893	403090	665036	406007	602002	363740	344112
Q9UGV2	NDRG3_HUMAN	NDRG3	Protein NDRG3	4	19.2	19284.2	31300.1	18513.1	17500.6	26287.3	28080.4	20770.6	26704.3	29506.7	15902.4	40278.5	17983.9	54004	41345.5	28555.2	21271.9
Q9ULP0	NDRG4_HUMAN	NDRG4	Protein NDRG4	4	20.739	21018.1	34277.9	22994.6	35219.3	32789.2	25919	31578.9	29126.5	33386.5	24471	34480.4	29279.5	25139.6	38497.7	62428.8	16626.9
O95299	NDUAA_HUMAN	NDUFA10	NADH dehydrogenase [ubiquinone] 1 alpha subcomplex subunit 10, mitochondrial	4	16.056	18038.4	37605.6	36071.5	28500.7	31709.6	51484.3	72989.9	9921.66	73948.8	24338	15726.4	16865.1	89881.5	17255.9	42493.9	16166.5
Q9P0J0	NDUAD_HUMAN	NDUFA13	NADH dehydrogenase [ubiquinone] 1 alpha subcomplex subunit 13	2	18.056	35859.7	43279.3	31820.5	40092.8		27625.7	75113.4	38379.9	52859	53701.2	69010.1	80096.8	64310	39771.2	65275.7	56133.4
O00483	NDUA4_HUMAN	NDUFA4	Cytochrome c oxidase subunit NDUFA4	2	27.16	183940	299145	244850	316006	290470	256055	394625	103820	139766	179418	125238	85237	500699	56633	315151	88296.8
Q16718	NDUA5_HUMAN	NDUFA5	NADH dehydrogenase [ubiquinone] 1 alpha subcomplex subunit 5	3	43.966	34434.4	37640.3	64261.9	5142.71	26464.5	63133.9	20690.1		73792.1	35582	4392.18	11916.7	64637.7	9981.94	5804.49	50701.1
Q16795	NDUA9_HUMAN	NDUFA9	NADH dehydrogenase [ubiquinone] 1 alpha subcomplex subunit 9, mitochondrial	6	19.894	23511.8	28306.5	43760.9	21526	24958.4	42242	61294.5	14152.7	51891.9	22371.4	22411.2	18458.5	64058.5	13379.8	16423.7	32583.3
O14561	ACPM_HUMAN	NDUFAB1	Acyl carrier protein, mitochondrial	2	14.744	47271.2	41314.1	41615.8	29203.6	11432.6	32895.2	42223.4	24389.1	2864.6	34636.5	34378.3	36239	42449.4	13942.1	29101.9	37765.7
Q5TEU4	NDUF5_HUMAN	NDUFAF5	Arginine-hydroxylase NDUFAF5, mitochondrial	3	13.623	12032.2	8187.78	7302.64	5937.61	5617.59	6807.48	7264.61	2345.16	4412.04	16086.4	12196.7	10649	10134.6	12835.5	8190.77	8000.88
Q7L592	NDUF7_HUMAN	NDUFAF7	Protein arginine methyltransferase NDUFAF7, mitochondrial	3	12.245	2185.7	3686.48	4481.52	2638.65		2093.42	3448.95			3271.69	1890.2	1858.88	4468.68	1874.33	5563.8	2335.43
P28331	NDUS1_HUMAN	NDUFS1	NADH-ubiquinone oxidoreductase 75 kDa subunit, mitochondrial	10	21.045	35967.3	63999.2	65006.4	36860.1	50202	53957.2	112023	31833.4	52561	44496.8	42439.7	24935.8	79104.9	24656.1	49111.5	48623.9
O75306	NDUS2_HUMAN	NDUFS2	NADH dehydrogenase [ubiquinone] iron-sulfur protein 2, mitochondrial	4	10.151	40467	93904.3	77238.8	96507.8	47333.5	65427.6	208965	64541.2	84902.5	74261.6	94842.8	90169.6	117107	59044.2	108351	45010.1
O75489	NDUS3_HUMAN	NDUFS3	NADH dehydrogenase [ubiquinone] iron-sulfur protein 3, mitochondrial	6	32.955	13699.8	29344.7	25460.9	12678	14614	19334.4	32605.4	19934.8	34924.6	15623	9371.72	11013	38424.8	6334.57	13924.3	15729.3
O00217	NDUS8_HUMAN	NDUFS8	NADH dehydrogenase [ubiquinone] iron-sulfur protein 8, mitochondrial	2	10	20046.7	28326.8	21239.9	5158.87	45972.8	27007	26366.7	13008.1	63699.3	20641.3	2935.69	23930	69559		4761.06	9551.37
P49821	NDUV1_HUMAN	NDUFV1	NADH dehydrogenase [ubiquinone] flavoprotein 1, mitochondrial	2	9.052	4797.42	10717.9	7335.16	12571.8	4964.57	3857.48	29941.4			7887	15695.6	11249.5	14793.2	12587.4	18127.6	3382.82
P19404	NDUV2_HUMAN	NDUFV2	NADH dehydrogenase [ubiquinone] flavoprotein 2, mitochondrial	5	24.9	115470	119731	130755	100078	122175	137201	142755	90098.6	197283	180194	128533	22947	175810	93904	66588.3	124802
O76041	NEBL_HUMAN	NEBL	Nebulette	3	4.832	24655.8	17064.3	28699.1	13226.4	15097.1	35993.4	24301.4	31903.3	12563.1	41462	10072.3	3064.59	26780.8	4003.1	19700.3	28440
Q8N987	NECA1_HUMAN	NECAB1	N-terminal EF-hand calcium-binding protein 1	3	10.826	128408	126694	126977	18966.9	101261	161371	41571.4	54619	103830	111240	4804.33	12205.4	129067	22447.7	25758.6	116764
Q7Z6G3	NECA2_HUMAN	NECAB2	N-terminal EF-hand calcium-binding protein 2	10	39.119	85148.4	103332	99413.1	129165	60842.2	63096.2	113558	63997.9	48007.4	132992	19636.8	28508.9	86119.7	133885	68934.9	105647
Q8NC96	NECP1_HUMAN	NECAP1	Adaptin ear-binding coat-associated protein 1	5	27.636	108775	135976	151062	44418.6	182692	119562	45744.6	215142	124938	126066	14162.3	29611.7	76667.2	32188.9	25043.1	197821
Q15223	NECT1_HUMAN	NECTIN1	Nectin-1	2	6.576	13408.7	11275.1	12964.5	14423.4	14434	7514.58	14426.4	16685.1	6962.52	9473.35	11143.3	11474.2	10968.5	40613.7	14693.2	16007.6
P12036	NFH_HUMAN	NEFH	Neurofilament heavy polypeptide	4	5.653	27129.9	27929.2	12332.8	27863.2	8646.47	9123.16	6944.07		13661.8		7270.66	200422	33667.9	8378.23	39114	1755.86
P07196	NFL_HUMAN	NEFL	Neurofilament light polypeptide	13	31.123	756302	898154	555480	539613	876801	365931	280824	142954	344833	62673.7	104115	470919	1320000	187785	498343	115391
P07197	NFM_HUMAN	NEFM	Neurofilament medium polypeptide	23	29.148	284658	256193	229406	272335	326387	157788	155848	114749	176073	25047.8	81945.6	532718	331073	179697	293809	66753.5
Q99435	NELL2_HUMAN	NELL2	Protein kinase C-binding protein NELL2	2	2.328	14675.9	12967.8	18927.9	11752.4	10562.4	16698.6	9321.17		11546.9	8979.49	6259.88	1976.99	13302	7000.13	11649.3	17542.1
Q9UMX5	NENF_HUMAN	NENF	Neudesin	6	51.163	36527.6	29133.9	28045.7	17440.1	20675.5	25270	26058.1	14888.7	19101.3	34962.3	41753.1	21367.9	25441.1	29032	22503.6	27498.2
Q92859	NEO1_HUMAN	NEO1	Neogenin	8	7.666	31806.8	28516.2	27252.5	33346.5	23386.9	31091.1	34228.9	23860	35830.5	39321.3	47360.2	47356.1	23414.5	50044.1	44086.8	29400.8
P48681	NEST_HUMAN	NES	Nestin	4	3.331	4357.7	4309.27	3215.2	5209.11	1406.76	3992.76	3527.68	4438.77	3134.47	4357.6	4473.8	2527.62	4754.89	5377.35	6259.74	1414.71
O94856	NFASC_HUMAN	NFASC	Neurofascin	21	20.119	275160	275718	311495	188506	370944	244020	228545	281855	560797	181786	175015	153468	254212	160646	197489	307489
Q9Y697	NFS1_HUMAN	NFS1	Cysteine desulfurase, mitochondrial	11	33.917	26640.3	33867.6	26750.7	17971.5	18370.9	21409.3	22960.6	22284.1	14837.9	23663.5	7909.9	17637.9	22029.1	11186.7	20195.9	7240.68
Q9UMS0	NFU1_HUMAN	NFU1	NFU1 iron-sulfur cluster scaffold homolog, mitochondrial	2	9.055	24200.2	24031.3	38640.5	23380.6	12426.6	33010.1	12029.5	21241.6	8711.37	10519.8	32713.2	40885	16118.2	22388.2	19029.5	18484.9
Q8NBF2	NHLC2_HUMAN	NHLRC2	NHL repeat-containing protein 2	4	8.678	14283.4	14441.6	13828.7	18836.6	3904.45	13355	18439.2	10143.5	6000.33	18972.5	5700.51	5862.81	9046.45	9373.71	14699.5	12320.3
Q96TA1	NIBA2_HUMAN	NIBAN2	Protein Niban 2	3	5.63	7256.53	10520.2	11533.8	9341.38	5033.86	9284.69	9205.07		9190.45	7745.65	10803.6	15772.2	9382.52	12046.6	10312.4	5476.58
Q9GZT8	NIF3L_HUMAN	NIF3L1	NIF3-like protein 1	6	22.812	89708.5	81613.5	55307.5	43606	57684	57879.5	55472	62845.9	74619.9	92025.3	116270	39764.8	60525.7	63143.1	52210.3	90329.4
Q9BPW8	NIPS1_HUMAN	NIPSNAP1	Protein NipSnap homolog 1	7	42.254	94738.7	157382	150397	176141	98899.8	103943	127297	41216	117523	67087.3	46927.1	39177.4	109170	35013	129688	32431.8
O75323	NIPS2_HUMAN	NIPSNAP2	Protein NipSnap homolog 2	5	26.224	51796.1	105857	81981.7	61209.4	40164.7	85328.7	66201.9	37712.6	44515.9	55525.6	27605.4	49523.3	60355.4	14189.5	59112.3	19986.3
Q9UFN0	NPS3A_HUMAN	NIPSNAP3A	Protein NipSnap homolog 3A	8	39.271	119968	108895	109507	192820	69929.4	71677	226580	72970.8	55391.8	215476	222655	128927	106870	175155	176765	155832
Q9BS92	NPS3B_HUMAN	NIPSNAP3B	Protein NipSnap homolog 3B	3	19.838	40552.7	16920.8	26564.8	14773.5	39467.4	26695.8	37240.7	16485.2	12478.7	77720.3	70333.8	33297.8	25998.7	28129.4	15880.7	61423.7
Q86X76	NIT1_HUMAN	NIT1	Deaminated glutathione amidase	2	7.645	19084.5	15935.6	7900.2	20346.7	12723.2	17481.8	11869.1	32895.8	7126.76	11648	8435.25	24544.6	13365.9	51288.9	21655.9	11396
Q9NQR4	NIT2_HUMAN	NIT2	Omega-amidase NIT2	11	45.652	45977.3	57034.4	53897.6	52571.2	29217.5	41948.8	65526.7	51043.7	46927.3	65178.5	68305.6	33725.3	41645.5	48914.7	41532.2	66677.7
Q8NFZ4	NLGN2_HUMAN	NLGN2	Neuroligin-2	5	8.623	11496.5	14850.8	15034.9	22628.2	10410.6	13271.6	23648.4	14745.2	14032.6	19567.2	10422.4	12228.4	18907.7	12921.3	16733	18591.3
Q9BYT8	NEUL_HUMAN	NLN	Neurolysin, mitochondrial	8	16.903	52057.1	40771.5	58566.1	27988.9	29193	46231.7	44715	48378.8	43216	56608.9	40066.6	27124.2	46394.4	51063.3	28409.5	65283.9
P15531	NDKA_HUMAN	NME1	Nucleoside diphosphate kinase A	3	36.184	12261.3	63109.9	56737.6	30672	76876.8	84381.7	74370.5	56433.2	15766	36650.2	37726.9	18224.9	81204.1	38348	42940	19449.1
P22392	NDKB_HUMAN	NME2	Nucleoside diphosphate kinase B	6	42.763	12674.2	39343.2	49631.3	10143.5	75227.4	81759.5	32304.7	23625.8	17206.8	19467.1	19813.2	5485	72197.9	7167.62	18349.5	16757.7
P30419	NMT1_HUMAN	NMT1	Glycylpeptide N-tetradecanoyltransferase 1	5	17.742	44120.6	35856.7	36789.5	42634.4	30551.1	19923.4	51140.1	15141.5	11806.9	55284	55021	12812	40273.9	70978.5	40466.5	33302.5
Q13423	NNTM_HUMAN	NNT	NAD(P) transhydrogenase, mitochondrial	9	12.615	18562.8	18535.7	22176.2	18958.4	12677	18256.2	28058	25759.9	41637.6	17937.6	21423.6	9640.43	58761.9	13188.7	21167.8	17630.9
O60936	NOL3_HUMAN	NOL3	Nucleolar protein 3	2	18.75	24858	11728.2	5295.06	5822.75	14056	11465.8	9812.74	13571.7	11537.4	21703.3	23719.8	12066.2	13252.7	17247.6	11293	12566
P69849	NOMO3_HUMAN	NOMO3	Nodal modulator 3	3	4.337	9873.35	14742.8	13803.7	14155.2	12536.4	16230.4	30934.8	6414.03	11085.1	18464.3	7634.93	9287.91	25202.6	4136.6	26511.3	6883.61
P55786	PSA_HUMAN	NPEPPS	Puromycin-sensitive aminopeptidase	27	38.52	350037	342412	404807	296126	332615	268733	339145	537294	301317	406507	506430	295694	250644	336628	270244	430104
Q8TAT6	NPL4_HUMAN	NPLOC4	Nuclear protein localization protein 4 homolog	4	7.895	26889.7	27780.4	22333.5	18717	6094.64	20381	17309.6	16149	12881.4	19700.2	4792.44	9435.03	18848.3	6908.17	13271.5	17148.7
P06748	NPM_HUMAN	NPM1	Nucleophosmin	3	15.646	25316.5	24235.3	20014.4	25499.8	16892.3	17938.1	29495.1	10828.3	14481.2	25988.7	43587.5	47169.9	22198.5	96607.6	29197.9	17612.7
Q9Y639	NPTN_HUMAN	NPTN	Neuroplastin	7	22.111	209753	235986	187686	260770	195682	228240	277664	332040	166695	97231.8	56650.5	38862.3	271282	45901.7	287336	93485.3
Q15818	NPTX1_HUMAN	NPTX1	Neuronal pentraxin-1	6	18.519	26566.6	43547.1	52577.2	45888.7	49044.8	31501.2	44234.2	81714.7	50375.9	44156.6	48476	22679.1	27547	47241.5	39832	49443.2
O95502	NPTXR_HUMAN	NPTXR	Neuronal pentraxin receptor	4	11.6	20809.9	34773.7	28840.3	13069.7	42805.1	30112.7	31065.5	31045.7	34329.6	43272.2			20449.3	8663.39	15090.2	37472.4
P15559	NQO1_HUMAN	NQO1	NAD(P)H dehydrogenase [quinone] 1	3	14.234	5584.04	4166.07		3603.82	3007.36	6018.91	15965.1	9699.46	13842.9	18740.6	30893.2	24194.1	4703.94	25426.3	7574.06
P16083	NQO2_HUMAN	NQO2	Ribosyldihydronicotinamide dehydrogenase [quinone]	8	46.753	144144	161469	171805	100745	48660.1	81159.9	84161.6	46092.2	156730	77346.5	174131	172530	17426.8	164458	22413.4	106206
Q9UHY1	NRBP_HUMAN	NRBP1	Nuclear receptor-binding protein	2	5.794	3024.73	1480.61	2251.41	1387.28	2820.63	2683.23	1136.56	3115.46	350082	733.86		778711	5176.24		7074.18	732577
Q92823	NRCAM_HUMAN	NRCAM	Neuronal cell adhesion molecule	19	22.316	225501	206276	221474	192336	175776	218922	234512	156620	310089	230698	109096	87392.6	239572	137839	171658	249849
O60462	NRP2_HUMAN	NRP2	Neuropilin-2	3	4.189	5156.45	4864.54	7441.89	9160.71	8097.96	8854.58	5493.76		5359.83	3269.41	3249.51	3617.98	5059.21	4090.38	12067.1	2515.8
Q9ULB1	NRX1A_HUMAN	NRXN1	Neurexin-1	3	5.281	13347.6	19053.1	13098.4	25268.8	12306.8	12470.9	25709.1	4145.04	4558.42	16203.8	10579.4	38526.1	18514.8	25334.4	22924	9351.76
Q9Y4C0	NRX3A_HUMAN	NRXN3	Neurexin-3	6	4.747	10271.1	12162.2	9695.93	12174.3	8753.33	14294.4	21142.9	20417.4	27719.1	10469	16296.3	13123.5	15385.4	10441	16012.4	9772.58
P46459	NSF_HUMAN	NSF	Vesicle-fusing ATPase	15	25.134	28210.6	69168.2	50912.9	38897.4	47626.3	134833	44684.6	29337.1	45735.7	23658	16341.8	31626.6	158467	19460.9	60089.6	15772.9
Q9UNZ2	NSF1C_HUMAN	NSFL1C	NSFL1 cofactor p47	7	28.108	63236.3	63949.1	57126.3	73575.7	29391.3	54164	52004.2	34225.4	25020.8	43433.1	40462.5	61414.5	51905.4	52316.8	52858.2	32054.2
Q8TCD5	NT5C_HUMAN	NT5C	5'(3')-deoxyribonucleotidase, cytosolic type	5	30.348	45033	21952.5	24629.1	47584.9	15106.6	24791.9	51015.5	27062.4	15255.4	52727.8	71493.2	49446.1	24697.2	55069.6	48741.4	38726.7
P49902	5NTC_HUMAN	NT5C2	Cytosolic purine 5'-nucleotidase	8	23.708	25929	16721.9	22228.7	31069.7	18264.7	14784.6	28218.3	11440.1	17180.5	24485.3	62716.7	38398.7	16301.5	43311.7	21656.6	26320.7
Q5TFE4	NT5D1_HUMAN	NT5DC1	5'-nucleotidase domain-containing protein 1	4	11.648	28052.5	17246.1	15268.1	24356	15761.1	19508.8	28355.4	4586.65	12885.6	28372	50686.4	42450.7	15394.5	22420.3	15510.6	25554.7
Q86UY8	NT5D3_HUMAN	NT5DC3	5'-nucleotidase domain-containing protein 3	10	24.818	20518.5	28771.9	24547.2	44035.2	21841.8	18803.2	32873.1	24550.4	16403.3	45897.4	42598.4	18043.8	22344.8	20882.1	18598.7	25863.3
Q9P121	NTRI_HUMAN	NTM	Neurotrimin	2	9.012	39544.5	23553.8	41805.6	11102.5	71665.4	23666.6	20340.3	21223.3	45709.7	38210.6	5828.32	4303.89	20135	4198.32	6673.34	76149.4
Q02818	NUCB1_HUMAN	NUCB1	Nucleobindin-1	14	41.215	43498.9	45732.9	42728.6	30010.1	41105.1	38762.1	35481.7	36776.9	61718.9	67206.1	33315.4	36426.8	39274.7	25946.1	25783.6	61084.8
P80303	NUCB2_HUMAN	NUCB2	Nucleobindin-2	7	20.952	328105	187432	259650	375375	597381	291771	310283	638438	504870	502690	803952	224938	234264	383283	416736	361212
Q9H1E3	NUCKS_HUMAN	NUCKS1	Nuclear ubiquitous casein and cyclin-dependent kinase substrate 1	2	11.934	6678.43	5475.76	5739.36	13286		2378.79	9179.01			6008.67	20124.9	34013.7	7190.67	24302.8	11929	12647
Q9Y266	NUDC_HUMAN	NUDC	Nuclear migration protein nudC	8	30.816	116058	93845.8	86443.1	104094	65975.7	91365.9	103180	57011.7	34029.3	110246	79829.4	87444.9	92506.4	54757.5	84428.6	81480.3
Q8IVD9	NUDC3_HUMAN	NUDCD3	NudC domain-containing protein 3	7	32.41	12764.6	17095.9	13461.7	10286.8	7822.37	11709.7	13303.9	11184.9	4477.16	15417.6	3496.48	5918.78	18850.2	2205.98	11155.6	7768.13
P36639	8ODP_HUMAN	NUDT1	7,8-dihydro-8-oxoguanine triphosphatase	2	14.213	3224.39	2985.82	1223.13	3646.53		1567.2	4130.75			3621.61	8175.74	9198.69	1493.3	9068.11	6467.78	2787.83
Q96DE0	NUD16_HUMAN	NUDT16	U8 snoRNA-decapping enzyme	2	15.385	11047	6318.32	6287.68	9713.54	908678	6137.29	8176.67		2689.93	7282.9	16686.5	26379.4	7034.22	14093.9	13386	5695.45
P50583	AP4A_HUMAN	NUDT2	Bis(5'-nucleosyl)-tetraphosphatase [asymmetrical]	2	25.85	2373.03	4640.82	4382.78	3787.36		2522.6	2917.52	1772.15	991941	3498.23	3391.02	2836.03	2315.61		4241.98	1682.01
O43809	CPSF5_HUMAN	NUDT21	Cleavage and polyadenylation specificity factor subunit 5	3	18.062	48337.1	45115.9	43255	19943.3	40368.3	46250.1	22345.4	32911.6	73132.8	30107	15602.8	19755.3	48491.2	24554.4	19916.6	65691.1
O95989	NUDT3_HUMAN	NUDT3	Diphosphoinositol polyphosphate phosphohydrolase 1	2	13.953	95611.3	86707	119906	25742.8	106613	57830.9	67140.4	159028	155846	131577	34355.9	5017.21	81958.9	27848.1	21074.1	170823
Q9UKK9	NUDT5_HUMAN	NUDT5	ADP-sugar pyrophosphatase	4	21.005	69499.6	30999.8	40663.5	17993.3	38013.3	40526.6	27299	55985.6	92996.2	51382.8	17209.4	12384.7	27105.8	22903	12720.2	77044.4
Q14980	NUMA1_HUMAN	NUMA1	Nuclear mitotic apparatus protein 1	2	2.411	5402.53	6848.49	4542.2	1837.85	1950.42	2615.46	3300.55			6513.43	3220.33	8204.09	4321.57	13440.6	3690.52	3414.99
Q9Y6R0	NUMBL_HUMAN	NUMBL	Numb-like protein	2	3.448	16013.1	17621.9	27134.9	13672.3	19412.5	17710.4	9896	19524.9	16845.3	16011.5	5975.26		13080.2		5153.59	21288.4
P61970	NTF2_HUMAN	NUTF2	Nuclear transport factor 2	3	44.882	58390.1	63616.6	46200.9	56376.8	38612.9	42246.2	44397	38701.1	4735.48	45370.4	128108	79611.5	51327.6	134321	37014.6	70449.4
P04181	OAT_HUMAN	OAT	Ornithine aminotransferase, mitochondrial	4	14.806	23239	17897.1	23513	11383.6	11739.5	16120.7	12028.9	19926.2	5934.85	15570.7	21195.7	29200	14098.6	12589.2	13789.3	18951.1
O60502	OGA_HUMAN	OGA	Protein O-GlcNAcase	7	11.572	140882	133066	154310	216738	164298	107902	159974	144409	86244.2	194577	83531.1	85880.3	107752	203787	122109	173550
Q02218	ODO1_HUMAN	OGDH	2-oxoglutarate dehydrogenase, mitochondrial	16	24.145	73594.5	88225.8	60705	69648.6	42565.6	96141	81783.3	27887.3	51310.9	57213.5	47277	116644	110103	44113.5	108559	39322.7
Q9ULD0	OGDHL_HUMAN	OGDHL	2-oxoglutarate dehydrogenase-like, mitochondrial	9	15.644	16778.6	31939.3	17344.1	12910.3	3170.22	36349.2	5947.61		5244.01	2812.62	4528.22	21595.7	38590.4	4580.87	26685	1906.12
Q5TC84	OGRL1_HUMAN	OGFRL1	Opioid growth factor receptor-like protein 1	2	5.1	8149.06	10505.3	6066.9	9480.68		8268.4	10189		5773.54	3806.36	4705.55	9779.07	12058.9	5336.28	13985.8	4748.18
Q9NTK5	OLA1_HUMAN	OLA1	Obg-like ATPase 1	10	33.081	124181	123951	137060	165955	71681.4	106665	145861	140083	98366	149581	75001.2	133676	107773	125321	122334	105666
P23515	OMGP_HUMAN	OMG	Oligodendrocyte-myelin glycoprotein	5	12.5	52365.7	59778	42169	24636.8	42235.2	31588.8	23003	28765.5	134064	31831.8	30309.4	23726.6	57058.6	89845.3	38204.4	72904.6
O60313	OPA1_HUMAN	OPA1	Dynamin-like 120 kDa protein, mitochondrial	12	15.937	17025	34695.6	22061.9	15996.4	14321.9	44425.3	26277.5	82340.9	21113.6	11102.8	6598.7	8611.95	51445	3921.99	25574.7	5128.19
Q96PE5	OPALI_HUMAN	OPALIN	Opalin	2	17.73	9475.44	14648.1	15738.6	5553.19	11228.7	9950.99	5450.98		18216.1	5977.29	885359	1045.28	11616.7	639249	4692.52	3318.02
Q14982	OPCM_HUMAN	OPCML	Opioid-binding protein/cell adhesion molecule	2	8.696	37932.6	27588.4	32768.2	34226	21516.5	10772.8	34389.4	34166.8	38301.9	35297.8	87217.7	31158.9	22700.5	39836.8	17118.7	54392.5
P02763	A1AG1_HUMAN	ORM1	Alpha-1-acid glycoprotein 1	8	38.806	70899.5	50538.3	83977.3	63390	131649	30007.7	95976.5	123415	62327.9	64191.3	172365	201582	23971	335544	82970.3	96145.6
P19652	A1AG2_HUMAN	ORM2	Alpha-1-acid glycoprotein 2	3	22.886	20957.6	15518.1	9392.2	27062.6	8212.13	9247.52	61690.8	24971.3	6057.23	39192.2	89034.3	102377	18414.3	249217	82160.5	31503.9
P22059	OSBP1_HUMAN	OSBP	Oxysterol-binding protein 1	3	6.072	4189.74	6031.08	5542.78	6609.52		5647.56	8360.94		5712.74	5185.44	2785.13	1716.97	5392.3	2810.76	7401.31	1620.92
Q9BXW6	OSBL1_HUMAN	OSBPL1A	Oxysterol-binding protein-related protein 1	5	9.263	14623.3	11043.3	7609.38	19588.6		4232.19	12599.5		7280	10458.3	13826	30876.3	8353.24	26460.2	18237.6	5195.95
Q9NPF4	OSGEP_HUMAN	OSGEP	Probable tRNA N6-adenosine threonylcarbamoyltransferase	2	8.06	2127.12	3334.79	4734.29	7105.54		2667.83	6119.42			5302.8	9003.36	9793.79	2487.85	7386.77	5103.38	3258.2
Q92882	OSTF1_HUMAN	OSTF1	Osteoclast-stimulating factor 1	2	17.29	32616.9	28747.7	19846.3	35677.3	4738.78	21275.1	15830.3		6837.27	10667.7	16071	63216.4	26513.3	19419.7	39012.3	2766.15
Q96FW1	OTUB1_HUMAN	OTUB1	Ubiquitin thioesterase OTUB1	8	39.114	63416.1	94634.4	62215.3	79588.1	43235.7	69609.4	47171.6	48899.3	30927.3	39756.2	21576.8	42082.2	76214.9	33560.6	77530.4	13440.9
P55809	SCOT1_HUMAN	OXCT1	Succinyl-CoA:3-ketoacid coenzyme A transferase 1, mitochondrial	13	41.923	190212	224143	195835	263296	317449	165601	255558	195232	148972	255939	277826	294512	149486	366604	203511	234448
Q8N573	OXR1_HUMAN	OXR1	Oxidation resistance protein 1	27	44.737	137857	130952	139002	152562	109294	112862	175769	113514	60687.3	165400	176313	124700	113910	171340	124206	180216
Q9NWU1	OXSM_HUMAN	OXSM	3-oxoacyl-[acyl-carrier-protein] synthase, mitochondrial	3	12.2	1975.51	1464.81	3052.91	2316.17		1662.28	2113.84		2227.16	3387.93	3816.85	2986.78	1421.46	2115.68	916.86	1452.43
O95747	OXSR1_HUMAN	OXSR1	Serine/threonine-protein kinase OSR1	3	6.831	6752.55	6412.55	3107.14	7850.77		9754.04	12847.6		5580.32	8232.08	5198.79	9528.37	9427.37	4902.41	12297.1	8483.92
P07237	PDIA1_HUMAN	P4HB	Protein disulfide-isomerase	15	34.252	84212.9	86170.5	82373.1	75863.3	95384.8	76240.9	92731.3	78035.7	87420.3	112940	104935	82828.7	71329.8	72300.6	54615.7	113502
Q9UQ80	PA2G4_HUMAN	PA2G4	Proliferation-associated protein 2G4	7	21.32	25415.7	23421.5	28922.4	24064.9	12492.1	25780.2	26054.6	8687.45	17816.7	22229.1	21659.7	32287.3	21884.7	17713.7	21563.1	27471.3
P11940	PABP1_HUMAN	PABPC1	Polyadenylate-binding protein 1	13	23.742	35051.3	30745.3	35333.5	38995.9	52644.3	27526.8	46951	37929.2	49674.4	47133.8	64088.3	59245.4	33248.4	70780.6	38199	54701.4
Q13310	PABP4_HUMAN	PABPC4	Polyadenylate-binding protein 4	3	15.528	19015.8	16128.7	17666.8	13262.1	11050.9	16895	23801.2	8772.39	12487.9	29371.2	22749.8	10977.2	17874.2	11656.3	17204	28657
Q6VY07	PACS1_HUMAN	PACS1	Phosphofurin acidic cluster sorting protein 1	5	6.854	29421.1	40819	31316.9	30873.8	26934.4	26545.7	33472.8	37468	6082.16	40438.6	18426.4	8001.94	57341.6	8370.9	37146.7	31492.5
Q86VP3	PACS2_HUMAN	PACS2	Phosphofurin acidic cluster sorting protein 2	2	3.037	4565.38	3809.63	1779.09	5840.77	932161	3418.87	6246.06			3951.4	4503.23	4256.48	4245.92	6378.25	7079.78	1929.98
Q9BY11	PACN1_HUMAN	PACSIN1	Protein kinase C and casein kinase substrate in neurons protein 1	14	42.117	428746	402076	352098	290426	308473	278380	405346	538090	251809	525165	403306	282571	319625	389923	294827	532486
Q9UNF0	PACN2_HUMAN	PACSIN2	Protein kinase C and casein kinase substrate in neurons protein 2	8	18.519	53574.5	40589.7	51768.5	54493	20371.2	46115.9	71118.8	34787.3	31464.3	69947.1	90746.2	82193.4	41496.7	62434.7	56584.7	56189.6
Q9UKS6	PACN3_HUMAN	PACSIN3	Protein kinase C and casein kinase substrate in neurons protein 3	2	5.896	4031.42	3296.32	2433.84	2000.06	3138.4	3978.42	3016.36	3834.01	995729	3055.77	761042	2208.73	3034.6	4033.73	6793.69	1988.13
Q9Y2J8	PADI2_HUMAN	PADI2	Protein-arginine deiminase type-2	10	22.105	99307.7	71904.5	62295.5	62672.7	62083.4	120255	86583.3	40098	133904	67317.7	37444.7	53614.9	130013	65147.8	72304.3	54025.1
P43034	LIS1_HUMAN	PAFAH1B1	Platelet-activating factor acetylhydrolase IB subunit beta	11	34.39	107420	114871	83001.3	112312	65095.8	92055.5	102207	92131.3	70747.7	110750	74711.2	69563.5	81496	43307.8	75529.9	48373.9
P68402	PA1B2_HUMAN	PAFAH1B2	Platelet-activating factor acetylhydrolase IB subunit alpha2	5	45.852	62452.8	58070.4	84571.6	69885.4	97424.9	49804.1	61555.3	1490000	118494	36078.6	319473	413630	31027.3	170732	67431.4	64389.2
Q15102	PA1B3_HUMAN	PAFAH1B3	Platelet-activating factor acetylhydrolase IB subunit alpha1	5	42.424	50407.8	85038.9	24705.1	119483	48087.2	40737.2	55536.5	49580.2	211852	31729.2	41690.4	124312	57017.4	61987.8	95578.4	4983.4
P22234	PUR6_HUMAN	PAICS	Multifunctional protein ADE2	8	25.647	104287	95987.5	126771	53726	100961	80029.1	90643.4	111876	86859.6	123375	109452	79899.9	62459.2	29646.9	43533.3	156468
Q9H074	PAIP1_HUMAN	PAIP1	Polyadenylate-binding protein-interacting protein 1	3	6.681	19952.3	12637	9473.58	11091.6	19714	7966.85	15778.9	13167.1	20985.8	21590.4	17238.9	9973.21	11220.8	16158.3	10997.1	18229.4
Q13153	PAK1_HUMAN	PAK1	Serine/threonine-protein kinase PAK 1	14	38.716	176041	201230	173064	204267	186750	126210	197353	166290	113409	257387	158652	94361.2	184090	168000	152494	203314
Q13177	PAK2_HUMAN	PAK2	Serine/threonine-protein kinase PAK 2	8	33.015	39093.7	30116.9	37821.3	25609.5	40720.6	25383.5	29619.1	33570.6	31526	45641.1	51493.5	31771.1	27480.1	23008.8	19986.6	33524.5
O75914	PAK3_HUMAN	PAK3	Serine/threonine-protein kinase PAK 3	3	21.646	17138.1	18128.3	20558.5	18440.7	86094.7	18970.4	28789.5	11304.4	29643.9	36402.4	12604.2	12008.6	15522	22097.1	18426.7	21266.3
O75781	PALM_HUMAN	PALM	Paralemmin-1	9	37.209	155207	309507	336545	333577	767436	243037	436020	147340	265208	234951	268103	112709	208697	326048	246852	277910
Q8IXS6	PALM2_HUMAN	PALM2	Paralemmin-2	2	7.124	1854.58	2350.32	4868.32	7203.3	1507.19	3676.92	1039.63	5062.77	3957.73	2484.28	1770.85		1608.11	8942.97	1062.43	3583.6
P19021	AMD_HUMAN	PAM	Peptidyl-glycine alpha-amidating monooxygenase	8	11.819	11553.8	15141.9	8549.47	27566.3	10058.5	10380.5	26717		4403.25	29042.7	19267.8	12374.7	12317.8	31021.3	18571.1	9292.16
O43252	PAPS1_HUMAN	PAPSS1	Bifunctional 3'-phosphoadenosine 5'-phosphosulfate synthase 1	2	4.487	6430.83	4426.09	2360.34	7464.66		2783.98	2543.24		3486.56	4207.13	3496.94	10152.3	5284.63	1437.31	7055.81	393151
Q99497	PARK7_HUMAN	PARK7	Parkinson disease protein 7	8	58.201	784607	604565	806532	572763	1290000	531557	508851	1240000	705004	536619	718083	407443	501397	503219	384193	707305
P09874	PARP1_HUMAN	PARP1	Poly [ADP-ribose] polymerase 1	7	10.256	10957.8	18763.1	7588.59	12805.3	4326.99	14792.4	9138.74		5806.87	2912.93	4378.36	12272.4	19438.8	11735.8	18297.7	5721.69
Q9NVD7	PARVA_HUMAN	PARVA	Alpha-parvin	3	11.828	5095.01	5981.62	4885.83	7232.65	2948.29	5697.57	4324.86		5735.07	6249.24	2914.35	14932.2	5773.13	8053.29	6741.53	1987.05
Q9BUH6	PAXX_HUMAN	PAXX	Protein PAXX	2	14.706	4268.02	3366.19	2625.86	1694.66	1324.5	2783.78	2366.28		4263.14	3589.4	2207.51	1938.17	1997.67	2507.36	3117.72	3337.3
Q9BVG4	PBDC1_HUMAN	PBDC1	Protein PBDC1	3	13.734	15545	14998	10764.3	9736.42	8014	13384.1	16869.5	720764	6028.64	14419.3	5862.13	50040.2	15825.8	41904.9	13118.4	9800.92
P30039	PBLD_HUMAN	PBLD	Phenazine biosynthesis-like domain-containing protein	3	24.653	12829.8	13937.2	8943.92	18737.8		11109.5	22015.5		8980.74	29149.1	85180.7	46995.6	7127.43	88324.4	27415	13029
Q96AQ6	PBIP1_HUMAN	PBXIP1	Pre-B-cell leukemia transcription factor-interacting protein 1	11	18.605	39993.1	40973.6	45205.2	32794.8	25568	53566.9	41374.4	14409.7	52320.3	41219	26686.7	49353.5	35688.5	11827.1	44133.8	21651.8
P11498	PYC_HUMAN	PC	Pyruvate carboxylase, mitochondrial	4	7.046	4838.07	9434.85	2917.91	4181.35	5698.52	14345				507866	3968.1	4732.22	11571.7		8238.56	548313
P61457	PHS_HUMAN	PCBD1	Pterin-4-alpha-carbinolamine dehydratase	3	37.5	34320.7	15207.8	30869.2	14352.3	82643.6	38165.7	28955.8	87716.3	47763.6	37390.9	51395	23747.5	22005.2	29081	14579.3	54288.4
Q9H0N5	PHS2_HUMAN	PCBD2	Pterin-4-alpha-carbinolamine dehydratase 2	2	17.692	17078.1	21436.9	22590.3	5325.54	17717.4	14904.2	11528.1		15909.5	25143.1	5499.97		22533.1	2632.74	7727.2	27875
Q15365	PCBP1_HUMAN	PCBP1	Poly(rC)-binding protein 1	4	21.629	127454	113590	89716.9	85612.6	49993.4	92617.1	66722.1	55105.7	36483.4	102821	42952.6	46984.8	113985	25848.6	74979.9	82852.2
Q15366	PCBP2_HUMAN	PCBP2	Poly(rC)-binding protein 2	5	19.726	84828.8	87383.9	82912.5	82902.1	35872.7	61123.6	84277.6	40372.3	22809.7	74549.6	76961.5	61713.3	65095.8	34862.2	96716.6	55728
P05165	PCCA_HUMAN	PCCA	Propionyl-CoA carboxylase alpha chain, mitochondrial	15	25.412	42514.3	35225.4	38189.4	40214.1	28043.3	38260.7	50993.8	45373.1	22447.8	48073.8	57332.3	46955.2	32248.5	32907	36457	43092.5
P05166	PCCB_HUMAN	PCCB	Propionyl-CoA carboxylase beta chain, mitochondrial	11	32.468	62213.8	52678	63001.9	40964.1	48171.4	61093.1	60455.4	43273	34198.4	81411.8	66390.5	46765.3	49080.1	51598.5	46477.3	97688.5
Q08174	PCDH1_HUMAN	PCDH1	Protocadherin-1	8	12.17	24742.1	25861.8	27697.1	25132.6	11409.9	29257	30966.3	11882.8	15086.3	24206.2	15260.2	7235.52	33681.5	8022.11	25262.9	22692.7
O60245	PCDH7_HUMAN	PCDH7	Protocadherin-7	5	5.987	18494.3	15391.9	18248.9	11351.2	4959.13	16492.1	12257	5338.57	8872.78	12917.7	7156.68	11320	20867.6	8608.21	13537.1	10429.1
Q9Y6V0	PCLO_HUMAN	PCLO	Protein piccolo	9	2.548	13902.3	15306.5	17131.4	30165.2	11659.7	12301.2	32188.1	14766.5	8636.71	27628	40039.2	15223.1	17619.8	20340.6	22339.3	15672.4
P22061	PIMT_HUMAN	PCMT1	Protein-L-isoaspartate(D-aspartate) O-methyltransferase	7	44.053	200342	231444	223606	226573	189421	141023	252991	188351	100333	255937	378578	367647	179635	177010	154419	265513
Q8WW12	PCNP_HUMAN	PCNP	PEST proteolytic signal-containing nuclear protein	3	16.292	5998.28	4665.4	7911.11	12003.1		2634.55	10312.2			8021.96	21821.2	28708.4	8038.56	38257.3	7546.03	8366.15
P48539	PCP4_HUMAN	PCP4	Calmodulin regulator protein PCP4	2	41.935	27597.4	23416.3	24539.4	10730.2	12496	24314.6	16474.4	15058	34845.3	71690	36418.7	30434.5	24069.1	2615.03	10640.8	32907.7
Q9UHG2	PCS1N_HUMAN	PCSK1N	ProSAAS	5	25	123280	102768	93896.8	109933	184580	116396	158191	128445	135956	251770	67008.9	37114.2	118570	135587	92266.2	142072
P16519	NEC2_HUMAN	PCSK2	Neuroendocrine convertase 2	5	10.502	13263.2	17658.7	7855.84	18300.8	5182.46	13522.7	23911.8	14050.2	3722.69	25730.4	21475.7	11542	13148.2	24942.4	14683.9	14678.5
Q9UHG3	PCYOX_HUMAN	PCYOX1	Prenylcysteine oxidase 1	9	26.337	63208.5	67506.4	49418.6	58367	21462.4	35521.9	61793.3	30857	19050.9	58205.5	21007.1	41833.5	40429.2	15790.7	46284.9	36023.4
Q99447	PCY2_HUMAN	PCYT2	Ethanolamine-phosphate cytidylyltransferase	8	31.362	39892.9	37582.2	33608.9	38550.1	22844.6	29240.1	37294.3	23552.8	18670.2	35774.7	29099	40245.5	23826.8	29381.5	26103.5	29166.8
Q13442	HAP28_HUMAN	PDAP1	28 kDa heat- and acid-stable phosphoprotein	4	22.099	50627.8	43806	47875.2	37564.2	34485.9	27087	50661.8	14655.6	48270	60546.5	48721.6	23076	29253.8	30471.5	26638.7	91096.7
Q9BUL8	PDC10_HUMAN	PDCD10	Programmed cell death protein 10	2	11.321	17495.1	21860.1	18751.2	18273.7	13613.4	19057.4	26040.2	2305.68	17644.6	18084	4183.16	6193.17	21451.3		16794.2	13181.6
O14737	PDCD5_HUMAN	PDCD5	Programmed cell death protein 5	7	56	56138.6	47157.9	39493.2	48429.4	47780.3	47041.8	45954.4	21370.5	15591.7	75287.8	98186.8	61580.6	51502.2	101139	38400.3	65482.6
O75340	PDCD6_HUMAN	PDCD6	Programmed cell death protein 6	3	17.801	31973	27892.6	30900.6	38625.7	21916.8	21384.2	43386.9	30326	21579.5	35784.3	42546.1	34663.4	31356.3	29320.5	30601.5	23299.3
Q8WUM4	PDC6I_HUMAN	PDCD6IP	Programmed cell death 6-interacting protein	19	25.346	85889.5	72900.6	64920.4	82306.9	57404.7	64272.4	89603	51988.1	54697.2	86312.3	86052.1	69377.4	57533.3	49911.7	75628	67605.6
Q6L8Q7	PDE12_HUMAN	PDE12	2',5'-phosphodiesterase 12	3	6.24	26088.3	24836	19197.9	23140.8	7947.3	23158.5	19855.6	14343.2	11079.3	20865.5	18968.2	27071	26603.9	19889.1	22900.8	4879.19
P54750	PDE1A_HUMAN	PDE1A	Calcium/calmodulin-dependent 3',5'-cyclic nucleotide phosphodiesterase 1A	12	30.841	58229.9	78149.5	72188.4	88375.1	58484.5	48283.6	82401	61269.2	34494.9	67317.2	42607.5	41461.4	61663.7	41120.3	72371.4	59224.8
Q01064	PDE1B_HUMAN	PDE1B	Calcium/calmodulin-dependent 3',5'-cyclic nucleotide phosphodiesterase 1B	2	7.09	10101.2	18004.3	10178.6	14809.6		23279.6	6206.92			10380.1		6520.14	11636.8		14331.3	5415
Q14123	PDE1C_HUMAN	PDE1C	Calcium/calmodulin-dependent 3',5'-cyclic nucleotide phosphodiesterase 1C	3	7.898	9391.93	10758.4	6047.66	16146.5		8429.13	4208.81		344221	2535.22	1554.2	8308.78	6677.52		8250.62	781683
O00408	PDE2A_HUMAN	PDE2A	cGMP-dependent 3',5'-cyclic phosphodiesterase	7	12.221	17434.2	39604.8	25500.7	24674.9	7961.18	46292.1	16786.3	7289.12	5008.59	9652.23	3158.3	6964.06	58599.7	3712.28	30335.8	3584.03
O43924	PDE6D_HUMAN	PDE6D	Retinal rod rhodopsin-sensitive cGMP 3',5'-cyclic phosphodiesterase subunit delta	3	28.667	23898.4	29285.4	17456.9	45532.6	5104.94	20059.1	51266.9	18713.4	8783.09	46874.7	53992.6	41908.4	27658.7	33961.7	43182.6	26998.3
P08559	ODPA_HUMAN	PDHA1	Pyruvate dehydrogenase E1 component subunit alpha, somatic form, mitochondrial	5	14.872	108261	98392.7	91838.6	106413	81741.9	130341	132653	53863.2	76714.3	95127.3	72215.2	42509.9	171990	58701.9	133249	77566.6
P11177	ODPB_HUMAN	PDHB	Pyruvate dehydrogenase E1 component subunit beta, mitochondrial	10	34.819	147004	144030	180005	101305	118479	161989	115140	116528	102914	111139	101531	106837	201212	103291	99928.1	108950
O00330	ODPX_HUMAN	PDHX	Pyruvate dehydrogenase protein X component, mitochondrial	7	20.758	25833.8	30843.7	34923.1	34113	30152.3	31484.2	30580.9	27777.4	33398.1	22550.7	23650	23355.3	35622.9	14362.2	25757.1	22199.9
P30101	PDIA3_HUMAN	PDIA3	Protein disulfide-isomerase A3	15	41.782	292536	340141	324338	369310	283458	270327	307503	275738	253362	164430	102005	343284	298516	176991	413704	64689.2
P13667	PDIA4_HUMAN	PDIA4	Protein disulfide-isomerase A4	12	23.411	38077.3	35788.3	31089.1	37056.2	22922.2	29249.3	45861.4	26733.4	25355.7	54222.4	61743.8	38034.4	29881.1	36391.4	31328	35451.7
Q15084	PDIA6_HUMAN	PDIA6	Protein disulfide-isomerase A6	6	18.636	61126.1	49745.5	58260.8	38689.5	66318.7	61179.8	38508.8	37944.3	67295.1	52857.6	13162.4	16248.5	60260.2	22097.1	32613.5	45122.7
Q15119	PDK2_HUMAN	PDK2	[Pyruvate dehydrogenase (acetyl-transferring)] kinase isozyme 2, mitochondrial	4	15.233	15253.1	22256.5	12596	27358	15224.8	14857.2	25134.9	6614.16	13333.8	14732.1	9215.4	19429.8	22508.3	14356.8	30198.1	4827.36
Q15120	PDK3_HUMAN	PDK3	[Pyruvate dehydrogenase (acetyl-transferring)] kinase isozyme 3, mitochondrial	2	8.867	2306.34	4959.7	4132.02	8277.18		3863.29	8162.65			3316.91	4170.6	9533.52	6143.11	4968.96	8054.76	1693.61
Q53GG5	PDLI3_HUMAN	PDLIM3	PDZ and LIM domain protein 3	2	9.066	5102.81	1857.5	4435.41	3475.78		3900.81	6286.69			3970.2	4727.01	9224.11	2456.28	7453.3	2599.56	2975.38
Q96HC4	PDLI5_HUMAN	PDLIM5	PDZ and LIM domain protein 5	2	6.04	36391.6	24658.3	19799.6	32799.9	18609.5	29294.7	52057.5	18764.9	4405.72	30188.2	43063	25401.1	27859.5	24549.4	35944.5	23891.3
O00764	PDXK_HUMAN	PDXK	Pyridoxal kinase	9	49.038	92171.2	130922	74833.3	58448.3	25534	135282	48000.4	40737.1	30230.6	25034.5	30761.1	58628.5	90811.7	22072.9	112038	6571.88
Q96GD0	PLPP_HUMAN	PDXP	Pyridoxal phosphate phosphatase	8	35.811	147315	178728	127352	85771.6	108647	118880	109098	129813	73638.7	185584	173656	150539	166238	219492	61277.5	229914
Q15121	PEA15_HUMAN	PEA15	Astrocytic phosphoprotein PEA-15	8	72.308	234457	247385	239162	296923	231373	182848	241659	223099	307531	253096	180646	161733	208178	232659	257558	209016
P30086	PEBP1_HUMAN	PEBP1	Phosphatidylethanolamine-binding protein 1	8	61.497	959596	1150000	755142	1080000	950962	572600	1140000	1610000	970730	1020000	1380000	1410000	887538	1230000	1160000	1200000
Q9UBV8	PEF1_HUMAN	PEF1	Peflin	2	8.451	58782.5	64852.2	63129.3	71120.5	46377.4	34190.3	90851.4	14642.5	72086.5	49898.4	75070.7	65749.2	45727.4	65722.8	57353.7	67558.3
P12955	PEPD_HUMAN	PEPD	Xaa-Pro dipeptidase	6	14.807	11433.7	11516.8	11617.6	10914.4	11001.3	14142.3	15143	41985.6	12617.9	21424	30374.9	10648	7561.99	4946.17	12046.3	24001.1
O15067	PUR4_HUMAN	PFAS	Phosphoribosylformylglycinamidine synthase	7	8.445	24865.9	19452.3	19949.6	20310.6	10092.6	14577.8	30719.8	5303.99	16389.8	33701.6	40720.3	33083.9	15867.4	38009.4	21319.1	23615.3
O60925	PFD1_HUMAN	PFDN1	Prefoldin subunit 1	2	17.213	54264.8	51235.4	56144.9	40242.1	30139.9	49877.4	47790.9	23896.1	31589.8	64706.5	33392.1	29493.4	53485.8	24026	48235.4	69334.5
Q9UHV9	PFD2_HUMAN	PFDN2	Prefoldin subunit 2	4	35.714	59528.6	52029	93536.9	23806.4	122495	55371.4	25021.2	121551	118022	54092.3	41275.9	30079.4	49578.9	32459.5	22348.3	99580.7
Q9NQP4	PFD4_HUMAN	PFDN4	Prefoldin subunit 4	2	20.149	70403.3	57827.4	46461.8	73676.6	39384.8	46862.2	77726.3	27824.4	66601.9	91151	105609	38497.4	54249.6	60990.1	55718	78131.5
Q99471	PFD5_HUMAN	PFDN5	Prefoldin subunit 5	3	33.766	28071.8	16769.4	38697.1	6785.21	24564.5	29328.6	9349.23	25915.7	16308.1	30486.7	1399.14	2726.03	15073.8	1043.85	3072.56	21545.1
O15212	PFD6_HUMAN	PFDN6	Prefoldin subunit 6	4	37.209	74130.2	67129.1	69088.3	88143.7	57793.7	62386.8	82730.7	40029.1	59405.9	108019	89698.6	92288.1	63710.8	80786.2	76336.7	85125.7
O60825	F262_HUMAN	PFKFB2	6-phosphofructo-2-kinase/fructose-2,6-bisphosphatase 2	4	10.099	16780.6	16837.2	8465.37	5287.28	5888.99	21681.8	9447.82		9955.7	8957.7		27124.8	10468.2	20216.4	12986.7	4358.94
P17858	PFKAL_HUMAN	PFKL	ATP-dependent 6-phosphofructokinase, liver type	10	24.487	35654.2	71879	31811.6	39295.5	19486.8	48072.6	20943.6	25184.6	18926.8	20784	12912.6	29026.6	45116.9	10931.4	43095.5	7745.73
P08237	PFKAM_HUMAN	PFKM	ATP-dependent 6-phosphofructokinase, muscle type	16	28.333	250579	324402	208766	333223	209884	207754	282614	168873	165407	254517	417075	297035	256974	266818	350562	91131.3
Q01813	PFKAP_HUMAN	PFKP	ATP-dependent 6-phosphofructokinase, platelet type	10	18.495	65700.8	137920	61507.9	47871.4	41523.3	161649	47189.2	28012.6	30647.5	39606.2	21872.8	13588.5	145232	6269.73	104397	15757.6
P07737	PROF1_HUMAN	PFN1	Profilin-1	8	81.429	626745	434663	563771	314134	694899	482519	460524	612967	579047	658845	516130	271815	421742	219319	280147	628492
P35080	PROF2_HUMAN	PFN2	Profilin-2	4	47.143	236701	271504	205144	279252	202123	152258	236671	259786	74853.8	296420	132523	144942	225157	185843	274046	302879
P18669	PGAM1_HUMAN	PGAM1	Phosphoglycerate mutase 1	10	46.063	2620000	2580000	2240000	1880000	1600000	1970000	1650000	1260000	663626	1730000	1790000	1190000	2270000	896201	1900000	1520000
P15259	PGAM2_HUMAN	PGAM2	Phosphoglycerate mutase 2	4	31.225	75601.7	39253.3	57890	31095.5	30645.9	26943.3	36001.5	93000.1	41186.8	79374.3	44016	52419.6	15258.4	13452.8	32791.8	37328
Q96HS1	PGAM5_HUMAN	PGAM5	Serine/threonine-protein phosphatase PGAM5, mitochondrial	2	7.612	9641.65	9564.83	10374.5	7660.99	3732.3	9041.67	12071.1	2373.39	13748.7	12321.2	5796.91	5433.01	12003.1	2177.12	4922.64	12232
P52209	6PGD_HUMAN	PGD	6-phosphogluconate dehydrogenase, decarboxylating	16	42.236	127246	97855.9	97443.3	110931	119577	74034.4	98388	115998	131823	146568	194139	99691.4	70991.8	142618	75443.4	127400
P00558	PGK1_HUMAN	PGK1	Phosphoglycerate kinase 1	17	61.151	1220000	923397	887417	1290000	1070000	716954	1180000	1010000	636220	1270000	3270000	1800000	703542	1690000	823939	1220000
O95336	6PGL_HUMAN	PGLS	6-phosphogluconolactonase	8	42.636	157539	126166	127671	73130.8	109080	96997.4	117453	86961.2	104953	174874	121363	44465.5	121239	115599	89020.3	200226
P36871	PGM1_HUMAN	PGM1	Phosphoglucomutase-1	18	45.73	167270	141198	144681	153215	140268	137568	170373	150176	117537	229801	273804	239492	114167	248164	144126	196987
Q96G03	PGM2_HUMAN	PGM2	Phosphoglucomutase-2	13	24.51	44452.8	46296.5	33322	34316.9	39373.9	30483.3	42246.8	37796.7	42638.2	51678.6	43818.1	22251.8	26621.4	41274.7	27857.5	53106.3
Q6PCE3	PGM2L_HUMAN	PGM2L1	Glucose 1,6-bisphosphate synthase	15	34.244	122528	145910	150537	107321	103701	99987.4	140762	189870	127681	185606	89639	93017.4	114901	206670	105200	194070
O95394	AGM1_HUMAN	PGM3	Phosphoacetylglucosamine mutase	7	18.081	17838.2	13214.2	13136.6	10586.4	14252.7	8621.24	12744.9	40808.3	24236.2	15546	14771.4	8086.17	7482.35	7546.5	12497.2	19503.7
A6NDG6	PGP_HUMAN	PGP	Glycerol-3-phosphate phosphatase	4	16.822	33961.3	28055.9	28089.1	23902.7	55801.7	25196.6	25653	26806	48622.2	40913.4	27295.1	47300.9	22581.7	46690.3	15387.5	56983.1
O00264	PGRC1_HUMAN	PGRMC1	Membrane-associated progesterone receptor component 1	3	19.487	186265	243015	214745	241892	262292	219465	285555	144797	183403	151681	62793.2	203079	282015	178871	405115	124811
O15173	PGRC2_HUMAN	PGRMC2	Membrane-associated progesterone receptor component 2	3	24.664	6670.28	10503.1	10142.9	9849.33	5486.79	11242.4	12623.4		7164.37	6666.18	2266.69	14015.4	15100.6	6325.38	12226.1	7093.78
P35232	PHB_HUMAN	PHB	Prohibitin	6	30.147	33630.6	35517.5	41687.4	9890.14	24245.4	30279.8	31452.1	25245.8	25540.8	29306.4	24669.6	9663.72	30578.6	6403.15	19501.7	32283.1
Q99623	PHB2_HUMAN	PHB2	Prohibitin-2	4	17.726	22726.2	20830.4	24045.3	35572.3	31769.1	21537.5	22986.2	36484.7	16001.1	21593	43045	52239	17688.5	29860.8	36910.3	19846.6
Q9UPV7	PHF24_HUMAN	PHF24	PHD finger protein 24	3	10.75	2101.49	10004.1	5859.68	8779.42	4773.75	10480.4	7212.99		2299.54	2089.9	1517.36	4923.6	13700.8	4421.45	11438.2	2850.73
O43175	SERA_HUMAN	PHGDH	D-3-phosphoglycerate dehydrogenase	15	35.647	291163	180914	164206	156040	191584	212025	124937	171852	193488	117247	47533.3	134987	126947	101045	112564	71172.8
Q9NRX4	PHP14_HUMAN	PHPT1	14 kDa phosphohistidine phosphatase	2	25.6	25150.8	35036.9	16518.3	46591.3	6569.01	16273.4	15922	4832.93	7376.74	9136.25	16790.7	62769	27660.8	20189.7	48579.3	1396.34
Q5SRE7	PHYD1_HUMAN	PHYHD1	Phytanoyl-CoA dioxygenase domain-containing protein 1	4	18.9	7734.44	13887.6	7979.87	8318.06	3217.91	20588.3	13437.1	53161.8	19173.9	17035.7	3631.22	8929.61	15474.2	6743.07	12881.4	3812.94
Q92561	PHYIP_HUMAN	PHYHIP	Phytanoyl-CoA hydroxylase-interacting protein	4	15.758	22485.1	85472.5	32636.6	63712.9	20423.6	61218.4	33243.4	16478.1	19486.5	16429.4	166890	36825.8	104731	134631	95856.4	1625.66
Q96FC7	PHIPL_HUMAN	PHYHIPL	Phytanoyl-CoA hydroxylase-interacting protein-like	6	17.553	45890.5	47316.9	43798.3	60260.9	30621.1	36115	48468.4	29937.8	31568.4	30173.9	45335.7	65688.1	40272.2	37906.6	55053	24605.3
Q13492	PICAL_HUMAN	PICALM	Phosphatidylinositol-binding clathrin assembly protein	5	16.411	14728	12580	14794.4	11926	10299.2	13099.8	9715.53	4194.84	15741.3	16364.5	16507.3	16004.5	10078.4	10526.3	10058.1	17356.6
Q13526	PIN1_HUMAN	PIN1	Peptidyl-prolyl cis-trans isomerase NIMA-interacting 1	2	19.632	17545.9	77826.9	46742.8	10477	27912	67904.4	19352	13486.2	16639.9	12976.4		7502.33	34045	3607.13	20900	5063.45
P48426	PI42A_HUMAN	PIP4K2A	Phosphatidylinositol 5-phosphate 4-kinase type-2 alpha	7	18.473	75881.8	56711.8	38417.5	43935.6	28438.4	45865.8	32186.1	19845.5	50366.2	38781.7	62692.6	69997.7	34895.3	48067	45374.7	55060.4
P78356	PI42B_HUMAN	PIP4K2B	Phosphatidylinositol 5-phosphate 4-kinase type-2 beta	2	11.538	13134.8	28650.1	12014	17289.4	668752	27585	6716.53	8603.07	2592.8	4789.19	2754.71	8727.91	24527.9	2944.68	26707.2	1373.78
Q8TBX8	PI42C_HUMAN	PIP4K2C	Phosphatidylinositol 5-phosphate 4-kinase type-2 gamma	2	7.363	4867.2	10269.9	7324.1	7754.29		13384.2	5424.08		2754.04	6301.95	3202.21	8329.7	8991.73	6255.79	10311.1
Q9P0Z9	SOX_HUMAN	PIPOX	Peroxisomal sarcosine oxidase	2	7.949	8016.34	2844.36	5101.53	6785.27		3015.08	9684.71		5532.88	8258.96	9796.65	24670.6	3534.44	6053.57	6280.89	3757.9
O00625	PIR_HUMAN	PIR	Pirin	5	27.586	24525.4	17032.3	11040	15458.5	5662.51	13955.1	27418.1	3942.12	22369.6	17316.5	62611.9	40873.1	10916.9	23384	35703.4	14476.7
Q9GZP4	PITH1_HUMAN	PITHD1	PITH domain-containing protein 1	6	37.441	69359.4	63216.2	64692	79927.8	66067.2	49861.1	81546.4	80825.6	80269.6	92330	152535	113179	53204.9	117723	84045.4	90818.1
Q00169	PIPNA_HUMAN	PITPNA	Phosphatidylinositol transfer protein alpha isoform	8	40.37	41379.2	35824.4	54239.1	53651.7	69337.9	37683.8	55029.2	61521.6	37938.7	44061.3	40946.7	50879.4	41998.4	47601.6	35311.3	42828.4
P48739	PIPNB_HUMAN	PITPNB	Phosphatidylinositol transfer protein beta isoform	4	20.664	23261.8	27110	21910.4	29271.7	29203.1	30312.9	36299.7	2503.02	17986.8	20785.8	11677.6	10853	30150.6	8563.86	20527.9	19741.6
Q5JRX3	PREP_HUMAN	PITRM1	Presequence protease, mitochondrial	13	17.647	23970.4	22388.6	15824.8	18783.2	3589.08	15607.4	15902.1		5647.41	25821.6	17153.6	29810.1	12751.3	31381.6	21613.7	24805.6
P14618	KPYM_HUMAN	PKM	Pyruvate kinase PKM	27	62.335	971291	780729	945977	838085	1200000	664102	926299	1450000	788300	922609	1400000	796268	480187	826509	632340	1100000
Q8NHP8	PLBL2_HUMAN	PLBD2	Putative phospholipase B-like 2	2	5.093	18762.8	15650.5	10361.4	2665.42	8136.73	9472.83	9768.56	12828.2	8676.2	30892.8	32325.4	19419.6	14572.4	19097.3	16620.1	16666.6
Q9NQ66	PLCB1_HUMAN	PLCB1	1-phosphatidylinositol 4,5-bisphosphate phosphodiesterase beta-1	30	32.155	83272.4	87555.7	113612	88615.9	94963.7	96878.6	132442	97782.4	74266.4	120496	95717.9	57597.3	89612.5	86240.4	86452.6	127620
P51178	PLCD1_HUMAN	PLCD1	1-phosphatidylinositol 4,5-bisphosphate phosphodiesterase delta-1	9	19.444	60223.1	55062.8	51704.9	38130.9	34912	42914.1	45843.8	69820.5	61145.2	50242.1	48355.4	53848.9	36455.9	34769.1	28959.6	39344.5
P19174	PLCG1_HUMAN	PLCG1	1-phosphatidylinositol 4,5-bisphosphate phosphodiesterase gamma-1	9	8.527	21287.8	25374.4	19393.9	26796.4	8782.16	20496.8	29953.9	13885	24209.7	30305.2	19627.8	25427.2	19914.3	23689.3	21370.5	15534.7
Q15111	PLCL1_HUMAN	PLCL1	Inactive phospholipase C-like protein 1	4	6.21	10768.1	11522.2	8126.56	11042.1	18804.7	9894.35	6164.49		8047.17	6262.26	3213.9	12041.1	5862.76	7318.53	10440	4156.42
Q63HM9	PLCX3_HUMAN	PLCXD3	PI-PLC X domain-containing protein 3	4	18.069	18078.5	31678.6	28217.6	47579.2	46880.3	22823.8	46427	132201	193798	46392.9	36721.8	26485.9	25391.1	53999	32905.3	28895.3
Q8IV08	PLD3_HUMAN	PLD3	5'-3' exonuclease PLD3	2	4.49	76816.4	76478.4	97678.6	6670.09	105834	114755	29644.7	67849.9	85306.7	79353.9	3336.55	6086.55	55405.5	1411.63	3094.57	105323
Q15149	PLEC_HUMAN	PLEC	Plectin	92	23.719	289923	239437	125904	144311	120901	135061	115856	109809	92688.8	29455.1	37683.7	167100	216960	140206	190906	71135.5
O60664	PLIN3_HUMAN	PLIN3	Perilipin-3	10	31.567	50474	31218	34683.6	30376	26811.6	27634.5	30233.9	60688.3	39114.8	45102.6	83790.9	65608	18039.1	78562.7	18777.8	42011.4
Q96Q06	PLIN4_HUMAN	PLIN4	Perilipin-4	4	6.706	10933.7	12532.1	4578.68	9863.19		18670.6	18843.5			16067.7	9326.47	21281.2	10862	5044.18	10357.6	11718.9
Q9Y342	PLLP_HUMAN	PLLP	Plasmolipin	2	21.429	42680	33279.2	50620.7	28455.2	16076.7	44985.3	47795.6	19143.9	106941	36941.3	10291.1	13292.6	102880	28109.7	52665	42857.3
P60201	MYPR_HUMAN	PLP1	Myelin proteolipid protein	3	13.357	1530000	2640000	1910000	1010000	3670000	4460000	1540000	937764	2330000	1010000	737872	278100	2950000	185401	1100000	898558
O94903	PLPHP_HUMAN	PLPBP	Pyridoxal phosphate homeostasis protein	6	31.273	27799.9	41377	23861.5	24724.9	3466.33	37870	23924.1	9184.43	11341.6	14492.6	19184.4	37954	29078.5	28498.3	46150.5	10898.1
O14495	PLPP3_HUMAN	PLPP3	Phospholipid phosphatase 3	2	6.752	20219	13772.9	9646.9	3521.04	14354.8	11159.1	5271.4	63558.2	21666.3	11022.7	22057.4	15834.6	34042.4	4517.84	4754.73	9656.25
P13797	PLST_HUMAN	PLS3	Plastin-3	14	28.254	118231	74178.4	80037.9	64514.7	64550.6	55357.6	61401.4	48681.1	76136.2	109403	119563	81483	61000.1	106000	59422	106167
Q9UIW2	PLXA1_HUMAN	PLXNA1	Plexin-A1	16	9.968	31980.9	38077	44564.9	46099.3	32500.4	40765.7	41790.6	28948.7	20824.2	31710.1	9139.77	32459.5	39734.2	11288.3	37373.6	28917.8
Q9HCM2	PLXA4_HUMAN	PLXNA4	Plexin-A4	4	6.23	10331.7	7560.85	13529.6	4359.5	23868.2	8577.28	6384.47	34966.1	14763.9	10371.4	4445.26	7067.63	7961.19	8299.69	3994.79	14554.6
O43157	PLXB1_HUMAN	PLXNB1	Plexin-B1	6	4.496	17955.6	12249.8	12506.6	9697.89	3569.88	15067.9	10844.4	4992.11	7094.57	15021.6	8023.56	9193.1	13998.5	8901.24	10749.2	6009.71
O60486	PLXC1_HUMAN	PLXNC1	Plexin-C1	2	1.977	8800.44	12753.8	8772.81	8627.69	15412.5	11417.1	3781.12		2542.68	2483.68		3705.67	14763.5		7763.22
P02689	MYP2_HUMAN	PMP2	Myelin P2 protein	2	19.697	27535	9861.72	7836.72	25575.5	1590.58	15380.1	11524.6	22807.6	18366	19066.5	173815	243766	8431.27	50759.3	35417.3	17263.4
Q10713	MPPA_HUMAN	PMPCA	Mitochondrial-processing peptidase subunit alpha	5	10.476	13341.2	11334.8	11700.9	10888.1	11489.8	10609.3	11265.3	19308	5532.33	19526.8	13359.4	13170.8	13149.8	26159.2	5497.38	14746.7
O75439	MPPB_HUMAN	PMPCB	Mitochondrial-processing peptidase subunit beta	2	5.521	20141.5	16216.9	14982.7	13135.9	6831.38	7108.62	23832.9		3379.6	26119	56011	65145.7	15200.7	83953.8	15550.9	14433.7
Q9ULN7	PNM8B_HUMAN	PNMA8B	Paraneoplastic antigen-like protein 8B	3	7.874	2110.95	3192.39	3156.09	3079.13		1715.08	3364.54			3002.1	1073.37	3013.6	3903.06	3986.81	2939.24	1260.99
P00491	PNPH_HUMAN	PNP	Purine nucleoside phosphorylase	6	28.72	28420.6	25614.1	20412.8	26055.3	19367.6	17977.9	32183.2	16092.8	9506.05	48605.3	34358.3	37917.6	21083	32310.1	25822.5	34391.4
Q9NVS9	PNPO_HUMAN	PNPO	Pyridoxine-5'-phosphate oxidase	10	41.762	28346.8	22377.5	25234.4	38338.5	23529.2	16628.7	34368.7	48226	30443.3	29986.2	104080	54530.4	15982.1	109292	49371	32154.8
Q7Z4H8	PLGT3_HUMAN	POGLUT3	Protein O-glucosyltransferase 3	2	4.142	2112.18	1812.49	703295	2572.09		1058.47	2696.56	3108.57		2041.79	2025.94	2558.93	1353.17	3126.94	1077.54	1441.85
Q15165	PON2_HUMAN	PON2	Serum paraoxonase/arylesterase 2	5	27.119	116097	94276.1	68393.2	59573.6	32903.3	149896	73137.3	48724	87378.5	38746.7	24697.6	91293.8	129726	17488.8	76741.6	18248.3
Q15181	IPYR_HUMAN	PPA1	Inorganic pyrophosphatase	7	36.678	32077	25237.7	24584.5	36022.7	45663.8	19280.8	23696.9	46388	38594	21865.4	111396	67911	17904.6	62745.3	32676.5	27715.4
Q9H2U2	IPYR2_HUMAN	PPA2	Inorganic pyrophosphatase 2, mitochondrial	7	26.946	21135.7	23313.5	17768.1	20761.9	16572.5	19078.9	28467.9	19246.9	24292	30463.8	51479.6	31732.8	16143.6	25334.6	20085.8	31113.6
Q06203	PUR1_HUMAN	PPAT	Amidophosphoribosyltransferase	4	9.091	19600.9	13231.5	19024.1	5989.43	14322.6	18604.4	6175.4	18090.6	16480.3	15378.4	728959	2598.37	10481.6	13593.3	13413.3	28784.3
O75145	LIPA3_HUMAN	PPFIA3	Liprin-alpha-3	2	2.094	3498.03	9317.17	4986	7459.17		8848.52	3913.83			2090.72	2462.28	7436.44	9880.1	3942.16	9839.95
P62937	PPIA_HUMAN	PPIA	Peptidyl-prolyl cis-trans isomerase A	7	43.636	2280000	2310000	2320000	1270000	2820000	1660000	1250000	1250000	1200000	1280000	1280000	1250000	1450000	1730000	1100000	1710000
P23284	PPIB_HUMAN	PPIB	Peptidyl-prolyl cis-trans isomerase B	5	21.759	132766	118861	113116	69051.3	70971.8	123351	76254	102890	78507.8	147347	46862.7	33747.1	112788	57139.9	42397.6	155962
Q9Y3C6	PPIL1_HUMAN	PPIL1	Peptidyl-prolyl cis-trans isomerase-like 1	3	25.301	11293.1	27688.1	13273.2	17434.5	293032	23038.9	11515.8	13141.2	2101.23	4933.23	4731.83	15570.7	20579.6	10385.5	28706.4	2447.41
P35813	PPM1A_HUMAN	PPM1A	Protein phosphatase 1A	6	19.11	49050.3	39266.7	38595.7	52990.2	25633.8	35269.8	53603.6	11017.6	22830.6	51403.3	25662.9	43457	48585.5	39856.9	53230.9	43090.6
O75688	PPM1B_HUMAN	PPM1B	Protein phosphatase 1B	5	23.382	15844.8	23085	16983.1	32613.3	14610	23606.1	31322.2	11938.3	14093.1	23152.6	35009.8	18270.7	17105.4	21503.2	21687.9	11041.3
Q8WY54	PPM1E_HUMAN	PPM1E	Protein phosphatase 1E	3	5.695	10293.2	21302.3	13550.5	14096	15960.7	19923.6	4713.11	1218.3	7339.44	8123.21	1150.98	7131.44	14794	368.47	9440.03	3194.03
P49593	PPM1F_HUMAN	PPM1F	Protein phosphatase 1F	2	7.93	27833.5	31800.2	33064.9	625.26	32513.7	27409.3	8274.5	42521.7	73327.1	31085.2	27807.4	80953.1	32264.3	17755.4	5121.38	32028
Q9ULR3	PPM1H_HUMAN	PPM1H	Protein phosphatase 1H	5	13.813	32169.5	28941.3	28169.6	22282.1	20593.8	23644.6	24533	16078	17302.8	31587	17400.6	17066.2	32805.3	27921.1	21126.6	26863
Q9Y570	PPME1_HUMAN	PPME1	Protein phosphatase methylesterase 1	3	8.808	32033.7	49627.1	45294.7	16493.5	25388.3	35518	15174.6	19733.3	25910.9	11587.9	1456.03	8992.32	43645.8	2981.37	16439.3	1895.6
P62140	PP1B_HUMAN	PPP1CB	Serine/threonine-protein phosphatase PP1-beta catalytic subunit	8	30.581	67716.8	82403.3	63364.2	68645.3	50148.8	56400.5	89293.1	74407.6	76440.4	87757.7	52907.4	47229.6	77960.2	37087.8	90142.9	71900.2
P36873	PP1G_HUMAN	PPP1CC	Serine/threonine-protein phosphatase PP1-gamma catalytic subunit	3	26.935	17314.3	21271	20492.1	7881.16	13973.1	22145.1	8010.09	15517.2	10403	17198.9	10793.9	14847.4	16898.8	13746.9	8604.11	23383.3
O60927	PP1RB_HUMAN	PPP1R11	E3 ubiquitin-protein ligase PPP1R11	2	12.698	5478.75	6862.94	6517.19	6725.12		5259.03	6083.19	3124.9		8997.88	4226.09	3087.44	5402.38	21085.4	7229.69	7915.74
O14974	MYPT1_HUMAN	PPP1R12A	Protein phosphatase 1 regulatory subunit 12A	4	4.66	14308.5	14820.1	13307.7	13277.6	13676.7	14018.5	18501.5	13915.9	5531.58	11381.6	7156.15	7273.06	17588.6	8071.89	10046.7	12815.7
Q9UD71	PPR1B_HUMAN	PPP1R1B	Protein phosphatase 1 regulatory subunit 1B	2	15.196	83829	87161.8	53433.3	54742.2	82255.5	63326.7	86253.9	87844.4	153671	227652	89202.8	8802.02	58712.3	53741.7	42180.3	145634
P41236	IPP2_HUMAN	PPP1R2	Protein phosphatase inhibitor 2	4	24.39	32451.1	33381.1	29718.6	26895.4	12621.4	29522.1	41554.6	20264	13657.1	54159.7	63234.7	55094	23143.8	87765.2	38161	32526.5
Q6ZMI0	PPR21_HUMAN	PPP1R21	Protein phosphatase 1 regulatory subunit 21	5	9.487	15023.5	15887.1	12756.2	9357.69	4372.16	13706.8	10890.8	9260.71	5654.13	9707.36	3497.51	7709.7	11585.7	12580.7	11594.7	6572.47
Q15435	PP1R7_HUMAN	PPP1R7	Protein phosphatase 1 regulatory subunit 7	10	40.278	114410	87803.9	106481	92323.5	96105.5	69543.4	123269	157938	99669.5	169330	85482	90555.2	107977	216038	102033	136945
P67775	PP2AA_HUMAN	PPP2CA	Serine/threonine-protein phosphatase 2A catalytic subunit alpha isoform	6	30.421	71268.2	79235.3	61357.4	60350.8	38607.2	69291.8	70017.1	48989.8	19426.2	70876.5	41937.6	46070.1	63758.7	47230.6	64823	36687.2
P30153	2AAA_HUMAN	PPP2R1A	Serine/threonine-protein phosphatase 2A 65 kDa regulatory subunit A alpha isoform	18	43.633	450926	455076	351955	446871	302819	343901	389779	227172	204071	391571	205923	481063	376100	295308	391430	202850
P63151	2ABA_HUMAN	PPP2R2A	Serine/threonine-protein phosphatase 2A 55 kDa regulatory subunit B alpha isoform	7	17.226	49480.1	54946.6	43869.5	40403.1	20226.7	42987.7	45132.5	23594.6	24093.5	41963.3	23921.7	26811.2	50665.5	15107.6	31883.9	27740.6
Q66LE6	2ABD_HUMAN	PPP2R2D	Serine/threonine-protein phosphatase 2A 55 kDa regulatory subunit B delta isoform	2	9.934	16349.3	18037.1	15829.1	20204.4	7673.32	10800.6	16766.5		10039.8	18355.4	12074.3	10651.9	12691.7	8608.6	14252.6	15311.9
Q15172	2A5A_HUMAN	PPP2R5A	Serine/threonine-protein phosphatase 2A 56 kDa regulatory subunit alpha isoform	4	9.671	22289.5	22527.1	15970.1	14251.8		27530.7	17374.3			26046.5	24462.1	10822.5	24489.7	44067.2	31311.8	34645.2
Q13362	2A5G_HUMAN	PPP2R5C	Serine/threonine-protein phosphatase 2A 56 kDa regulatory subunit gamma isoform	3	8.588	31323	50586.5	29762.1	21730.5	16117	29408.6	15007.9		11452	18885.9	3178.25	12226.2	42640.7	9937.73	25679.4	4493.47
Q16537	2A5E_HUMAN	PPP2R5E	Serine/threonine-protein phosphatase 2A 56 kDa regulatory subunit epsilon isoform	3	8.351	15909.8	23639.9	19942.7	6217.78	24513	28397.9	8418.53	25835	26291.5	18354.9	15891.5	14400.6	11594.3	3599.3	3713	15650
Q08209	PP2BA_HUMAN	PPP3CA	Serine/threonine-protein phosphatase 2B catalytic subunit alpha isoform	12	25.528	507526	448495	433951	422399	580984	385787	592174	611657	489624	655655	402420	192262	414989	205058	387364	605417
P16298	PP2BB_HUMAN	PPP3CB	Serine/threonine-protein phosphatase 2B catalytic subunit beta isoform	9	34.542	105447	106151	113815	77085.1	86571.3	107532	101828	90936.2	89300.9	145881	53868.9	41480.4	107628	95146.4	62813.9	117864
P63098	CANB1_HUMAN	PPP3R1	Calcineurin subunit B type 1	6	41.176	317978	289218	335066	262926	454542	257298	275085	494668	254360	326320	168422	125907	249093	209004	229125	437436
P53041	PPP5_HUMAN	PPP5C	Serine/threonine-protein phosphatase 5	7	17.034	20582.8	23520.8	27674.9	31367.1	29088.9	21442.2	22900	17736.1	37074.1	25520.2	79667.7	39403.8	15755	36940.7	22453.1	35185.7
P50897	PPT1_HUMAN	PPT1	Palmitoyl-protein thioesterase 1	2	9.15	108047	150984	166817	171491	121979	123326	218492	354133	192654	168197	33019.5	67988.1	100659	62155.3	116730	156208
O60831	PRAF2_HUMAN	PRAF2	PRA1 family protein 2	2	16.292	15398.6	8253.75	15389.5	4159.16	8316.88	18600.2	7727.94	46439.3	28332.8	5721.18	4880.48	4679.09	10097.8	3164.48	6176.87	7942.71
P42785	PCP_HUMAN	PRCP	Lysosomal Pro-X carboxypeptidase	4	12.702	19643.6	14737.8	18352.8	19858.1	21970.1	14546.4	23960.4	7905.69	12678.1	20439	42850	33215.1	12638.8	5841.74	15594.7	14590.7
Q06830	PRDX1_HUMAN	PRDX1	Peroxiredoxin-1	12	63.317	1100000	867428	981954	680224	1540000	770428	695724	1740000	1380000	887049	1370000	904453	618322	785205	657035	1270000
P32119	PRDX2_HUMAN	PRDX2	Peroxiredoxin-2	9	53.535	726313	602485	626883	972835	502073	497644	684709	540602	405431	582380	1880000	1830000	439833	1570000	647960	857136
P30048	PRDX3_HUMAN	PRDX3	Thioredoxin-dependent peroxide reductase, mitochondrial	6	34.375	506277	659769	502276	533731	1250000	529818	641022	471499	1030000	376445	629462	870549	528048	503991	861091	490543
Q13162	PRDX4_HUMAN	PRDX4	Peroxiredoxin-4	3	17.343	19896.1	17960	18190.9	18750.9	13653.5	14823	18618	12398.6	26392.4	25309.4	17873.5	19884.2	16184.3	21456.6	13709.3	25326.2
P30044	PRDX5_HUMAN	PRDX5	Peroxiredoxin-5, mitochondrial	6	35.981	587668	363369	427649	324873	422836	382277	302986	335519	217242	524288	408360	596608	352009	432573	351803	464852
P30041	PRDX6_HUMAN	PRDX6	Peroxiredoxin-6	19	75.446	1210000	902155	1150000	562619	1390000	715598	762546	1800000	1090000	1090000	958377	545339	608664	798095	590274	1580000
P48147	PPCE_HUMAN	PREP	Prolyl endopeptidase	14	28.31	39857.8	40693.3	42646.8	39427.1	19287.4	35526.9	49782	25054.6	12673.5	37455.2	37069.7	59893	34963.6	60368.3	35943.3	36628.2
Q4J6C6	PPCEL_HUMAN	PREPL	Prolyl endopeptidase-like	11	19.945	43339.4	36425.9	47839.1	60595.2	57738.6	34887.8	51029.7	45122.5	46252	43351.5	50194.3	88015.5	32131.1	68272.2	38323	42493.9
P17612	KAPCA_HUMAN	PRKACA	cAMP-dependent protein kinase catalytic subunit alpha	8	28.775	61852.5	82654.9	68475.4	90803.9	35981.7	55874.8	62748.7	63143.9	28587.2	61275.2	57038	65477.6	58594.1	48865.1	83577.7	59656.5
P22694	KAPCB_HUMAN	PRKACB	cAMP-dependent protein kinase catalytic subunit beta	2	30.769	17362.8	24178.1	19997.3	26450.6	15159	14941.4	19969.3	16994.8	2458.62	15164.7	5839.66	15887.6	17793.7	16460.9	41808.8	14951.2
P10644	KAP0_HUMAN	PRKAR1A	cAMP-dependent protein kinase type I-alpha regulatory subunit	4	16.01	36523.8	37268.2	30350.2	10215.1	12089.1	35519.7	13800.6	10174	17554	17763.3	4942.43	7645.01	31754	4922.25	29773.3	19403.5
P13861	KAP2_HUMAN	PRKAR2A	cAMP-dependent protein kinase type II-alpha regulatory subunit	7	24.505	47292.1	52383.8	46406.6	46810.9	30158	36911.6	58057.7	43703.2	27094.7	55184.7	47234.1	53145.9	46286.7	60836.5	34740	50533.3
P31323	KAP3_HUMAN	PRKAR2B	cAMP-dependent protein kinase type II-beta regulatory subunit	6	23.445	59502.6	76953.4	81162.5	43898.8	38452.8	67253.3	68740.9	75271.1	25405.8	82977.7	42594.7	40720.1	72319.2	32043.6	36032	68359.1
P17252	KPCA_HUMAN	PRKCA	Protein kinase C alpha type	6	12.054	35048.2	43966.2	50104.6	18468.2	22336.9	93626.7	23377.3	40562.7	24867.3	20920.7	12362.3	10986	78156.7	8210.72	39424.7	6584.19
Q02156	KPCE_HUMAN	PRKCE	Protein kinase C epsilon type	2	2.714	9192.17	24962	35869.7	2383.71		24909.1	10286.7	19358.6	7181.28	5173.19	1012.32		22509.3	1035.91	14876.1	15959.8
P14314	GLU2B_HUMAN	PRKCSH	Glucosidase 2 subunit beta	9	21.591	85964.1	68050.1	94698.7	64899.8	52397.9	66321.8	87736.4	56536.4	54543.6	106884	97864.7	70163.6	56319.1	69829.7	45606.2	110092
P78527	PRKDC_HUMAN	PRKDC	DNA-dependent protein kinase catalytic subunit	6	1.89	5587.51	7186.83	3559.41	4999	18407.4	5488.76	2720.48	11850.3		1398	4608.66	11120.1	9356.26	6283.39	10225	4583
Q13976	KGP1_HUMAN	PRKG1	cGMP-dependent protein kinase 1	4	7.452	5286.77	4528.46	4045.48	4381.36		2894.78	7697.07		3572.59	7357.55	2603.83	8976.64	2673.59	5744.29	4317.75	3560.52
Q99873	ANM1_HUMAN	PRMT1	Protein arginine N-methyltransferase 1	3	10.512	19407.3	35744.2	20778.4	72494.2	15816.8	11471.7	56156.3	17117.3	8550.37	26413.1	29247.7	22447.4	24742.2	18622.7	59849.5	7038.22
O14744	ANM5_HUMAN	PRMT5	Protein arginine N-methyltransferase 5	3	8.32	34673.4	32557	22001.8	44406.2	18924.4	28595.5	33667.8	14303.2	23867.1	33787.3	24151	22770.4	29066.9	16775	44177.7	12577.1
P04156	PRIO_HUMAN	PRNP	Major prion protein	2	7.905	3854.39	6305.49	6185.25	6185.31	4084.27	5559.42	11506.4			7404.8	9615.8	2893.25	7426.71	9125.57	8485.61	4286.67
O43272	PROD_HUMAN	PRODH	Proline dehydrogenase 1, mitochondrial	3	7.167	13265.9	17112.9	13883.7	622746	7798.19	7071.81	5532.1	7620.61	15966	8893.67	888528	7655.88	17253.1	857437	3435.76	2929.11
Q9UMS4	PRP19_HUMAN	PRPF19	Pre-mRNA-processing factor 19	2	7.341	13397.3	15277.4	12013.9	13591.9	935072	15706.6	15299.2		3579.15	14720.7	7907.45	2764.57	14946.9		17089.8	3620.9
P60891	PRPS1_HUMAN	PRPS1	Ribose-phosphate pyrophosphokinase 1	8	30.818	37130.5	41371.3	24195.4	44253.4	25263.4	20106	44863.3	38583.9	20529.6	45057.8	65543.9	70004.3	34373.3	82286.2	42140.7	36680.2
Q14558	KPRA_HUMAN	PRPSAP1	Phosphoribosyl pyrophosphate synthase-associated protein 1	8	35.112	32029.8	33714.8	23574.9	45634.2	16291	18913.9	37923.5	17425.1	25165.3	42716.8	59729.7	70562.7	21124.4	54013.2	37122.1	37024.8
O60256	KPRB_HUMAN	PRPSAP2	Phosphoribosyl pyrophosphate synthase-associated protein 2	6	31.436	67134.7	44166.2	41205.6	69359.2	12334.2	31672.1	66179.1	15690.2	30388.4	80866.4	77195.5	95425.1	23896.9	73383.1	64442.3	56319.1
P48634	PRC2A_HUMAN	PRRC2A	Protein PRRC2A	2	1.808	1929.89	1805.99		5496.2		2864.89	5145.33			5422.4	4313.76	1367.78	3245.7		4995.27	2295.29
Q99946	PRRT1_HUMAN	PRRT1	Proline-rich transmembrane protein 1	2	8.497	5749.39	5815.29	6559.14	11881.4		5046.68	11874.8		2252.7	10118.5	7994.85	8612.27	6598.69	21767.7	14470.1	9136.39
Q7Z6L0	PRRT2_HUMAN	PRRT2	Proline-rich transmembrane protein 2	4	23.235	130949	113471	160742	104901	136958	110231	154935	50794.8	81825.5	130566	94636.2	109794	172281	136793	63282.1	174913
Q8WUY3	PRUN2_HUMAN	PRUNE2	Protein prune homolog 2	5	2.396	14010.6	25972.3	19564	34088.2	16698.4	18514	27867	37264.3	13286.3	18949.3	14728.3	17277.3	22356.8	17722.5	37349.9	8397.42
Q9BRX8	PXL2A_HUMAN	PRXL2A	Peroxiredoxin-like 2A	4	20.961	110607	120371	84640.2	75569.8	128348	178447	94923.7	49581.5	158306	101666	70036.7	90668.8	170450	34473.9	90593.8	96082.3
Q8TBF2	PXL2B_HUMAN	PRXL2B	Prostamide/prostaglandin F synthase	4	30.808	17415.4	22882.2	24568.6	15731.7	13358.2	14281.3	17786.4	14580.6	10335.4	15730.9	8847.79	9150.86	21682.2	10074.3	19185.3	8161.04
P07602	SAP_HUMAN	PSAP	Prosaposin	5	11.26	176430	175333	140336	130733	144753	238489	201985	206963	209560	341791	183478	127986	136191	199470	133200	278954
Q9Y617	SERC_HUMAN	PSAT1	Phosphoserine aminotransferase	12	38.378	389098	303233	326814	135393	447746	317723	235408	490854	381565	397747	178868	228322	203697	287748	195351	416894
Q9NYI0	PSD3_HUMAN	PSD3	PH and SEC7 domain-containing protein 3	4	4.008	28196.9	80552.2	41817	38698.2	5153.82	72920.3	36552.4		9102.92	18670.5	9447.43	22992.1	89740.5	12892.9	37463.8	16171.5
O75475	PSIP1_HUMAN	PSIP1	PC4 and SFRS1-interacting protein	6	16.038	22727.8	17404.6	22785.6	24596	33876.3	18495.6	31221.5	36807.6	28316.5	17694.9	19146.2	63550	22388.9	38220.5	23419	17725.2
P25786	PSA1_HUMAN	PSMA1	Proteasome subunit alpha type-1	7	40.684	75495.3	81856.8	65272.6	85724.9	117359	51998.2	115545	40741.7	94814.1	106894	85314.8	61780.3	78978.5	19708.2	64741.1	84689.8
P25787	PSA2_HUMAN	PSMA2	Proteasome subunit alpha type-2	7	43.162	44217.4	46661.2	40524.2	88664.8	42929.4	32367.2	78373.8	55543.7	38798.3	62231.8	113991	66442.6	33998.2	112572	56055.2	45701.2
P25788	PSA3_HUMAN	PSMA3	Proteasome subunit alpha type-3	8	37.647	40820.8	51583.7	61971.6	57182.9	73964.7	41180.6	50741.4	52293.9	54496.8	54878.2	23279.9	19828.5	35604.7	25205.1	28597.1	59743.1
P25789	PSA4_HUMAN	PSMA4	Proteasome subunit alpha type-4	2	9.962	5115.32	2730.65	14252.7	18975.6	24497.8	5771.89	23444.6	21098.5	17915.8	13020.8	27724.8	5491.22	4234.4	15922.9	20186.7	6255.01
P28066	PSA5_HUMAN	PSMA5	Proteasome subunit alpha type-5	5	35.685	89770.5	105637	85267	151865	58687.2	59361.5	128346	96024.1	45370.4	126242	191958	112643	78070.1	158622	130074	97293.4
P60900	PSA6_HUMAN	PSMA6	Proteasome subunit alpha type-6	7	36.179	33727.9	28250.9	29889	28601.4	23443.9	24240.8	32272.8	39609.6	28987.8	45928.4	17816.5	12489.8	27856.1	15812.5	19390.8	45780.9
O14818	PSA7_HUMAN	PSMA7	Proteasome subunit alpha type-7	7	33.468	151676	139247	139891	112436	101246	105644	114414	155112	153038	184471	93044.4	131124	107546	110228	80892.4	171744
P20618	PSB1_HUMAN	PSMB1	Proteasome subunit beta type-1	5	30.705	41001.3	45609.7	85728.6	39304.6	88667.7	60747.2	60335.4	70288.7	33965	64748.1	55490.4	52986.2	46397.6	63635.1	34808.6	88557.6
P49721	PSB2_HUMAN	PSMB2	Proteasome subunit beta type-2	6	50.249	27062.1	39521.8	22816.6	34944.5	33894	25345.7	32025.8	35712	33274.1	40316.8	30202.7	9216.94	29530.6	22652	23250	51909.8
P49720	PSB3_HUMAN	PSMB3	Proteasome subunit beta type-3	4	23.902	25454.5	23601.8	21199.7	18809.6	14646.4	16044.4	20402.6	30227.4	14151.5	37216.7	37579.7	17769.7	18937.8	35413.7	21644.3	40157.8
P28070	PSB4_HUMAN	PSMB4	Proteasome subunit beta type-4	5	24.242	64344.6	58174.4	49686	56324.1	31727.3	44890.5	79275.4	45400.3	35088.7	77450.6	86364.3	65015.3	52392.5	68550	43666.7	71689.8
P28074	PSB5_HUMAN	PSMB5	Proteasome subunit beta type-5	5	23.194	24234.4	22713.8	18242.5	34054.5	20464.6	17218	33714	7329.36	9230.5	35533.4	30084.6	28721.9	17659.5	23941.9	27084.7	20763.2
P28072	PSB6_HUMAN	PSMB6	Proteasome subunit beta type-6	4	20.084	62131.8	47540.2	69781.9	29764.8	47228.4	54958.2	42296.7	74049.8	102147	93140.8	46923.4	12833.6	47793	3937.4	10791.5	107121
Q99436	PSB7_HUMAN	PSMB7	Proteasome subunit beta type-7	2	14.079	1310.84	1700.55	1694.89	2085.07		481991	2076.58		1564.03	2059.48	1648.61	986815	1484.05	1615.66	2189.55	1998.72
P62191	PRS4_HUMAN	PSMC1	26S proteasome regulatory subunit 4	8	28.409	22361.6	26693.4	26194.9	25645.8	5786.35	32233.6	17024	11119.2	8886.77	20157.8	16575.2	19032.6	22940.6	14479.8	30806.5	12619.1
P35998	PRS7_HUMAN	PSMC2	26S proteasome regulatory subunit 7	7	19.63	22801.9	29800.3	23934.9	34898	10745.2	40769.6	26066.6	18017.9	17270.8	29517.8	26549.2	25661.7	28866.2	10847.7	37474.5	15941.2
P17980	PRS6A_HUMAN	PSMC3	26S proteasome regulatory subunit 6A	8	27.335	30040.8	38883.6	36044.8	37242.9	14208.3	41858.7	32366	26601.9	14215.5	33051.6	34336.1	38017.3	38545.7	25285.3	39189.9	18321.5
P43686	PRS6B_HUMAN	PSMC4	26S proteasome regulatory subunit 6B	2	7.656	8882.84	24294.2	11042.1	12730.3	3265.58	13522.9	15560.6	1953.46	3147.68	16714.3	40684.6	10531.5	15971.6	7440.48	29587.9	3876.98
P62195	PRS8_HUMAN	PSMC5	26S proteasome regulatory subunit 8	3	10.099	13745.4	19470.4	15050	17164.6	2069.79	18880.2	13575.2	5942.51	4916.52	21976.9	16126.6	4002.04	18352.9	4138.7	17473.6	7196.18
P62333	PRS10_HUMAN	PSMC6	26S proteasome regulatory subunit 10B	7	22.622	32434.6	46219	33184.6	43939.3	13606	51353.2	28502.3	9710.56	27164.2	43842	53244.4	29103.7	44353.8	32779	42312.3	23506.7
Q99460	PSMD1_HUMAN	PSMD1	26S proteasome non-ATPase regulatory subunit 1	5	7.66	21121.1	33173.3	27361.7	16971.5	8894.16	24886.8	15942	8962.92	11003.7	18838.5	17273	17528.2	23084.7	11130.7	18523.9	9557.49
O75832	PSD10_HUMAN	PSMD10	26S proteasome non-ATPase regulatory subunit 10	2	21.239	9691.92	10095.3	5292.06	20929.8		7669.54	9845.05		1710.4	2935.44	1998.24	17879	11751.4	5130.73	27617.6	339643
O00231	PSD11_HUMAN	PSMD11	26S proteasome non-ATPase regulatory subunit 11	9	27.725	41097.3	53248.9	34417.4	53184.3	18906.7	47134.9	35906.9	15080.5	10819.4	44334.9	46740.5	44662.8	44991.9	32011	54139.3	17402.4
O00232	PSD12_HUMAN	PSMD12	26S proteasome non-ATPase regulatory subunit 12	7	22.149	20619.3	27433.8	18041.6	29785	9656.71	21861.8	13559.5	10015.9	7954.14	20995	24274	18979.6	19538.9	15833.9	26791.3	8998.42
Q9UNM6	PSD13_HUMAN	PSMD13	26S proteasome non-ATPase regulatory subunit 13	5	20.479	15238.5	24472.8	12289.1	17018.8	2715.67	14327.6	10747.3	1232.06	1690.79	14942.9	13037	9913.07	15817.1	9657.86	18664.1	6046.74
Q13200	PSMD2_HUMAN	PSMD2	26S proteasome non-ATPase regulatory subunit 2	11	16.52	13213.5	22897.8	17520.7	22430.9	5186.65	24351.9	14113.2	17884.5	6800.21	19787.2	16654	18812.4	21483.7	9748.33	28073.8	9285.95
O43242	PSMD3_HUMAN	PSMD3	26S proteasome non-ATPase regulatory subunit 3	8	22.472	22876.5	30644.8	18079.9	38054.1	7161.73	26894.1	21683.6	16055.3	7700.27	21707.5	30943.3	28020.6	22373	28312.3	36933.9	8383.82
P55036	PSMD4_HUMAN	PSMD4	26S proteasome non-ATPase regulatory subunit 4	2	8.223	15562.9	21624.2	13545.5	11261.4	10135	24899.8	9301.13	11310.7	11732.8	11956.3	1283.38	2281.64	25001.4	2780.95	11576.8	6681.22
Q16401	PSMD5_HUMAN	PSMD5	26S proteasome non-ATPase regulatory subunit 5	2	4.96	4483.07	5602.76	4992.29	3301.16	2189.74	6306.54	3318.5			2875.17	1478.86	5648.97	7157.22	2834.7	5936.4	869319
Q15008	PSMD6_HUMAN	PSMD6	26S proteasome non-ATPase regulatory subunit 6	6	17.224	15498.2	23410.8	19819.2	26109.8	15165.3	23692.4	15013.5	12389	17337.7	20578.4	25734.4	22854.1	20142.6	16424.1	27086.7	10821.7
P51665	PSMD7_HUMAN	PSMD7	26S proteasome non-ATPase regulatory subunit 7	7	33.951	22645.2	35630.9	23779.8	29712.5	13215.7	24741.7	16635.5	34688	10643.1	22247.8	20468.2	20633	24262.7	26090.5	29896.2	12862.9
O00233	PSMD9_HUMAN	PSMD9	26S proteasome non-ATPase regulatory subunit 9	4	18.834	15435.7	20288	11013.7	8150.87	18638.3	19410.9	9094.69	13319.1	19651.2	23880.1	12770.8	10717.9	20444.6	18847	12620.8	14115.9
Q06323	PSME1_HUMAN	PSME1	Proteasome activator complex subunit 1	11	54.217	74185.7	61893.9	56793.6	73949.6	47583	53037.1	88430.7	43370.8	73552	98854.6	142079	64559.9	52739.6	83042.8	78114.2	67759.4
Q9UL46	PSME2_HUMAN	PSME2	Proteasome activator complex subunit 2	6	35.146	18301	14256.1	13018.5	10461.2	16722.8	12423	18127	20399.9	20375.7	22450.1	14291.1	5779.97	13014.8	14263	7976.08	13916.3
P61289	PSME3_HUMAN	PSME3	Proteasome activator complex subunit 3	3	13.78	12275.1	7497.58	10396.6	3159.69	5461.04	12145.4	11070.1	10041.7	5088.74	16474.6	8371.24	8136.8	5939.23	3599.09	4465.66	12680.9
Q92530	PSMF1_HUMAN	PSMF1	Proteasome inhibitor PI31 subunit	2	9.963	13677	15637.4	7716.96	10918.4	24919.6	13382.4	7033.5	17164	7444.8	14029	17715.8	28384.2	15167.5	13493.8	14826.6	7260.94
Q8WXF1	PSPC1_HUMAN	PSPC1	Paraspeckle component 1	4	9.943	31456.3	31327.8	22425.5	23372.9	11647	27656.3	30380.4	4959.89	17390.6	19485.8	11358	16200.9	32903.7	17876.8	23475.5	16120.7
Q9UKA9	PTBP2_HUMAN	PTBP2	Polypyrimidine tract-binding protein 2	2	8.663	3060.57	3564.97	1922.06	1425.66		4461.42	705879		2676.14	490583		1223.51	3177.2		3039.57
P41222	PTGDS_HUMAN	PTGDS	Prostaglandin-H2 D-isomerase	3	27.368	322322	248615	171924	173239	181526	124586	228242	202375	280850	263508	315585	101920	197657	166874	166692	282289
Q9H7Z7	PGES2_HUMAN	PTGES2	Prostaglandin E synthase 2	7	27.056	37539	58300.6	41439.2	32427.7	42356.1	29459.5	51663.5	35084.6	37365.9	39266.1	19235.7	23992.2	41733	24625.6	38397.8	40855
Q15185	TEBP_HUMAN	PTGES3	Prostaglandin E synthase 3	3	25	46856.3	126650	37671.7	34253.4	30258.2	63486.6	35973.9	24194.8	26750.9	12079.5	11124.3	38914.5	74614	7647.7	77415.5	13277.2
Q9P2B2	FPRP_HUMAN	PTGFRN	Prostaglandin F2 receptor negative regulator	3	4.892	11225.6	8483.74	8256.15	6743.59	4228.25	9691.46	9807.91		10053.3	8293.7	4541.25	3314.9	10548.5	2745.96	8740.27	7329.45
Q14914	PTGR1_HUMAN	PTGR1	Prostaglandin reductase 1	5	21.581	28019.8	33071.1	36994.3	21642	28664.4	28809.3	16721.8	42231.9	36937.9	24818.9	61616.5	58114.8	26465.5	49826.2	27122.4	37448.5
Q8N8N7	PTGR2_HUMAN	PTGR2	Prostaglandin reductase 2	6	25.641	96995.4	65577.1	83360	83288.1	52443.9	72834.6	95488.1	51301.9	69246	118501	257126	55734.4	65530.1	102744	95571.5	105303
Q05397	FAK1_HUMAN	PTK2	Focal adhesion kinase 1	6	7.224	26183.5	28104.4	22608.3	22032.1	17077.4	25637.4	42394.1	9618.05	11341.4	33067.8	34605.8	4736.76	34637.8	11437.5	34349.8	31707.8
Q14289	FAK2_HUMAN	PTK2B	Protein-tyrosine kinase 2-beta	5	7.037	14982.2	31703.9	18356.9	14950.1	9890.61	23245.8	18194.1	4958.01	10520.4	11802.9	2984.5	9129.56	27844.7	9302.3	24392.7	13504.2
P06454	PTMA_HUMAN	PTMA	Prothymosin alpha	3	33.333	28872.3	19421.6	8520.61	21668.2	16354	12121.3	16079.7	215832	68786	17978.5	18319.5	29345.1	16971.2	21197.9	30697.3	21048.4
Q15257	PTPA_HUMAN	PTPA	Serine/threonine-protein phosphatase 2A activator	5	18.715	121134	117820	87556.6	51020.1	45561.3	81340.1	46091.3	84055.8	40592.7	49090.1	9124.45	102664	67248.7	73838.5	65681	53586.8
Q06124	PTN11_HUMAN	PTPN11	Tyrosine-protein phosphatase non-receptor type 11	18	37.943	90022.6	83702.5	83904	94126.4	55021.9	79514	92443.2	96471	52999.8	131006	119161	111552	73842.1	64616.1	75994.8	101524
Q9H3S7	PTN23_HUMAN	PTPN23	Tyrosine-protein phosphatase non-receptor type 23	3	2.445	3615.18	6474.26	4823.06	8144.98		5792.65	4678.83			1524.35		7619.3	10226.3	4087.9	10978.3
P18433	PTPRA_HUMAN	PTPRA	Receptor-type tyrosine-protein phosphatase alpha	2	2.868	52575.5	66224.6	48641.2	81640.2	23596.4	53833.1	69505.6	26623.2	13518.8	30637.4	11172.9	28120.8	78519.2	34602.2	102521	4835.06
P23468	PTPRD_HUMAN	PTPRD	Receptor-type tyrosine-protein phosphatase delta	6	4.132	16119	14030	17730.8	10335.4	6954.86	19616.7	13644.9	3073.29	10031	5856.17	5424.72	12411.2	15798	8566.37	14229.4	6525.08
P10586	PTPRF_HUMAN	PTPRF	Receptor-type tyrosine-protein phosphatase F	2	2.727	37237.2	37157.9	23704.9	42879.7	22847.5	38590	32363	15777.9	13064.7	27259.6	29165.6	27695.3	38722.8	27526.3	32402.4	29734.4
P23470	PTPRG_HUMAN	PTPRG	Receptor-type tyrosine-protein phosphatase gamma	2	1.522	15241.5	13477.7	8253.45	5635.54	8707.75	10982.2	9735.08	8579.41	7247.74	22661.4	5588.36		16922.7	2965.17	9325.95	27977.6
Q16849	PTPRN_HUMAN	PTPRN	Receptor-type tyrosine-protein phosphatase-like N	2	2.86	1295.63	6254.75	2236.97	4729.65	2058.6	3939.18	8242.63		2115.48	11544.4	1614.83	1274.7	5177.78	1147.68	6638.53	2178.39
Q13332	PTPRS_HUMAN	PTPRS	Receptor-type tyrosine-protein phosphatase S	2	2.926	7364.04	11909.5	10456.9	13832.2	4986.84	14023.7	8778.67	7525.08	1451.34	3345.23	2732.98	3124.58	15757.2	4460	18358.7	3642.11
P23471	PTPRZ_HUMAN	PTPRZ1	Receptor-type tyrosine-protein phosphatase zeta	8	4.147	182217	201340	246271	78276.1	245363	197404	145638	138936	351265	187973	26753.5	18371.8	251737	45792	65640.8	260268
Q9UHX1	PUF60_HUMAN	PUF60	Poly(U)-binding-splicing factor PUF60	4	8.408	16780	16833.2	16754.4	3777.69	5098.36	12551.9	6108.32		11564.9	8492.45	2134.98	7139.88	9426.41	1398.78	5065.5	9631.12
Q00577	PURA_HUMAN	PURA	Transcriptional activator protein Pur-alpha	3	18.012	45705.3	46999.6	42861	17494.8	13168.8	50058.2	28104	11402.3	20134	39619.4	18495.1	19462.3	66814.7	22518.4	34358.8	41046.4
P20472	PRVA_HUMAN	PVALB	Parvalbumin alpha	3	32.727	10761.2	3410.74	4781.64	3802	12254.2	1287.38	14693.8	11349.1	8702.78	2757.75	294028	438570	7578.29	18045.4	5189.28	5633.07
P11216	PYGB_HUMAN	PYGB	Glycogen phosphorylase, brain form	30	44.84	403782	414967	357333	381199	285282	313455	425209	442048	305601	503145	593998	398320	297458	319878	437078	453974
P06737	PYGL_HUMAN	PYGL	Glycogen phosphorylase, liver form	4	13.932	7678.03	5671.37	4599.07	4399.49	3143.38	4736.92	6459.19	7898.56	4774.3	7457.62	11413.5	4674.61	5492.16	6875.98	5584.62	4360.5
P11217	PYGM_HUMAN	PYGM	Glycogen phosphorylase, muscle form	21	39.311	67978.1	54410	41043.2	61898.9	32714.5	64702.7	74931.1	39859.8	37663.2	77370.5	66618	101592	67935.6	60980.9	82997.9	49959.5
Q9BRP8	PYM1_HUMAN	PYM1	Partner of Y14 and mago	4	29.412	6267.7	4607.7	4721.19	6099.14	2802.51	1298.08	7425.75		1933.44	9994.4	13252.6	6531.87	2769.33	9496.52	4021.84	7545.22
P47897	SYQ_HUMAN	QARS1	Glutamine--tRNA ligase	2	3.742	1256.19	1894.07	1224.12	3076.89		1286.29	2782.84					6599.77	1803.19	5796.39	2693.91	1320.73
P09417	DHPR_HUMAN	QDPR	Dihydropteridine reductase	8	47.131	413166	423539	471660	370616	516211	312183	275531	595243	483986	368364	363663	458336	259180	501874	321202	623240
P61026	RAB10_HUMAN	RAB10	Ras-related protein Rab-10	3	32	233490	244279	173930	256669	116238	227273	362290	149114	297193	199585	338202	454815	347615	503479	294362	128564
P62491	RB11A_HUMAN	RAB11A	Ras-related protein Rab-11A	5	24.537	169717	170548	164333	161917	196410	176389	215532	88553.7	206765	162847	198356	230952	179356	155982	190304	181217
Q9BXF6	RFIP5_HUMAN	RAB11FIP5	Rab11 family-interacting protein 5	2	5.36	1387.25	1637.11	917745	2196.73		979031	3900.01			899459	4250.78	1363.77	1346.59	2056.81	2594.1	1973.41
Q6IQ22	RAB12_HUMAN	RAB12	Ras-related protein Rab-12	2	14.754	23021.6	27549.8	29237.8	19929	8622.07	38914.8	34140.8	10427	14924.9	25361.8	9183.7	7851.84	34835.1	7469.65	21563.2	22193
P61106	RAB14_HUMAN	RAB14	Ras-related protein Rab-14	6	43.721	129485	117800	129067	128153	86595.3	100823	145120	92007	105591	87562	96994.6	79742.5	91111.9	72248.2	94078.1	93481.6
Q9NP72	RAB18_HUMAN	RAB18	Ras-related protein Rab-18	5	35.437	33118.1	35872.7	32770.2	26760.5	42825.8	39550.5	37486.3	10858.9	64383.5	25096	39566.7	18320	37386.1	30169	32177.5	31969.2
P62820	RAB1A_HUMAN	RAB1A	Ras-related protein Rab-1A	5	34.634	792848	691167	1110000	180225	754011	1070000	378767	3960000	1090000	452451	528225	670571	700242	1050000	259716	976446
Q9UL25	RAB21_HUMAN	RAB21	Ras-related protein Rab-21	8	37.333	46183.9	40568.8	32217.1	53674.7	24941	24984	38227.8	25143.5	26221.5	45345.9	71412.9	69278.7	38340.1	96204.6	52666.5	38361.6
Q9ULC3	RAB23_HUMAN	RAB23	Ras-related protein Rab-23	6	33.333	24382.6	29716.6	29307.9	18566.7	25288.5	42589.6	26638.9	16553.8	25382.5	20579.8	3397.9	6721.89	32812.5	4179.41	23411.9	17452.8
O00194	RB27B_HUMAN	RAB27B	Ras-related protein Rab-27B	5	28.899	29314.2	49155.5	55376.7	36622.1	108643	66406.3	53350.3	76554	34025.6	34079.2	22887.2	8396.73	86612.7	18675.8	39880	47578.1
P61019	RAB2A_HUMAN	RAB2A	Ras-related protein Rab-2A	8	48.585	67600.4	101605	102545	71305.1	131233	94860.3	106355	74545.4	112901	83213.2	22150.4	34103.1	108805	52827.6	89631.3	75355.1
Q13636	RAB31_HUMAN	RAB31	Ras-related protein Rab-31	2	12.887	6914.9	11974.3	10095.7	6687.96		21428	5695.04		6032.31	4358.83	2653.65	14906	19407.8		7705.77	4936.17
P20336	RAB3A_HUMAN	RAB3A	Ras-related protein Rab-3A	7	25	221536	266044	307019	332971	323157	258047	329968	279243	223452	294035	303410	116836	240378	217356	339157	188249
P20337	RAB3B_HUMAN	RAB3B	Ras-related protein Rab-3B	2	27.397	5779.07	16089.2	14984.7	23102.6	6757.04	16374.5	21883.3	7260.82	5274.54	7757.28	9121.44	9523.72	16303.3	4492.86	22434.9	2806.19
Q96E17	RAB3C_HUMAN	RAB3C	Ras-related protein Rab-3C	2	23.348	32158.1	41106.8	56014.7	77666.2	22954.4	56201.2	87305.3	19529.2	22859.4	90762.5	33366.9	16781.9	66992.9	23149.7	49550.2	34038.3
P20338	RAB4A_HUMAN	RAB4A	Ras-related protein Rab-4A	2	22.477	20720.8	20268.4	15164	18352	4488.23	21895.8	17463.9	598148	15319.1	24350.2	12993.5	4151.68	20157.5	6368.41	14484.8	22204.2
P61018	RAB4B_HUMAN	RAB4B	Ras-related protein Rab-4B	4	34.742	28974.3	31947.5	34533.2	32508.6	47546.4	19143.7	34787.8	32417	21531.3	24782.6	16306.5	18429.5	30302.6	21286.6	15232.4	27514.2
P20339	RAB5A_HUMAN	RAB5A	Ras-related protein Rab-5A	2	27.907	34577.7	28810.8	40837.8	23463.9	32883.4	43491	28862.3	6296.39	21751.3	31311.5	21718.1	19865.1	41305.4	20738.7	23261	36440.5
P61020	RAB5B_HUMAN	RAB5B	Ras-related protein Rab-5B	4	39.07	111610	119124	103091	151315	90785.8	104312	167091	53328.2	88308.7	109928	165195	94237	131124	120466	120573	124334
P51148	RAB5C_HUMAN	RAB5C	Ras-related protein Rab-5C	7	38.889	158855	177657	194519	166678	166923	176456	263248	133645	139116	183155	184558	163321	200932	198208	169008	183189
P20340	RAB6A_HUMAN	RAB6A	Ras-related protein Rab-6A	2	27.885	89107.8	86128.2	82143	47653.6	34266.5	64340.5	81063	27778.8	54638.8	92976.2	122388	82183.3	49677	117998	50805.5	78931.5
Q9NRW1	RAB6B_HUMAN	RAB6B	Ras-related protein Rab-6B	6	38.462	169080	167793	171939	174463	172332	146405	217931	166621	173112	141374	125772	172556	151155	155320	163150	143652
P51149	RAB7A_HUMAN	RAB7A	Ras-related protein Rab-7a	11	58.937	167548	128056	203069	115328	268283	221056	166347	202033	255494	162484	96480.9	107710	192291	119447	129579	181111
P61006	RAB8A_HUMAN	RAB8A	Ras-related protein Rab-8A	2	23.188	13901.9	9523.34	12411.2	9389.73	11325.4	8678.39	13876.7	3590	23328.7	9757.4	13490.8	17914	15473	17422	14975.6	7554.71
Q92930	RAB8B_HUMAN	RAB8B	Ras-related protein Rab-8B	2	23.188	43669.2	46274	43062.5	49977	30905.4	38607	70651	20141.2	40417.7	39889.2	74160.9	81737	39541.1	96665.9	60481.1	34938.5
Q15276	RABE1_HUMAN	RABEP1	Rab GTPase-binding effector protein 1	10	16.589	15875.8	19711.9	15322.8	16553.4	11792.8	22232.6	12203.1	7462.03	12389.6	10362.8	4260.3	15106.5	24849.9	12378.8	14212.6	5909.15
Q9Y3P9	RBGP1_HUMAN	RABGAP1	Rab GTPase-activating protein 1	5	5.893	22661.8	18968.9	15857.1	16451.7	4272.09	26441.2	15222.6	9195.4	14426.4	15979.1	5355.84	13895.6	23033.6	12723.2	23974.7	3684.58
Q9UJ41	RABX5_HUMAN	RABGEF1	Rab5 GDP/GTP exchange factor	2	4.481	9333.84	12884.3	10909.9	1457.5	2408.78	18771.9	1201.81		2054.89	4322.22			13372.2			5011.04
Q92696	PGTA_HUMAN	RABGGTA	Geranylgeranyl transferase type-2 subunit alpha	3	5.291	16331.5	16580.6	12022.7	17210.1	4988.54	15572.8	7781.5	35293.3	16438.2	7754.51	3334.54	13349	16610.9	6339.85	6325.32
Q3YEC7	RABL6_HUMAN	RABL6	Rab-like protein 6	4	9.739	21130.5	23803.5	23514.9	22057	16676.4	19690.7	20974.3	15929.3	16840.1	31677	24023.1	14515.1	22309.8	24033.9	16625.1	27034.1
P63000	RAC1_HUMAN	RAC1	Ras-related C3 botulinum toxin substrate 1	3	25.521	107664	135398	127846	99331	202779	87133.1	137267	17637.3	156232	76280.8	94720.4	265986	102227	105293	54463.8	117291
P63244	RACK1_HUMAN	RACK1	Receptor of activated protein C kinase 1	4	19.243	70766	59580.4	49169.8	44913.2	32643.8	52882.3	67526.9	41787.2	62328.9	75787.6	19814.2	18176.8	64119.1	29033.8	49152.5	80115.4
P54725	RD23A_HUMAN	RAD23A	UV excision repair protein RAD23 homolog A	3	12.672	15804	18897.3	13429.6	22153.2	41494.3	22845.9	22702.2	39428.2	15782.7	27035.3	30658.2	26144	17834.4	16927.1	25980.5	19351.1
P54727	RD23B_HUMAN	RAD23B	UV excision repair protein RAD23 homolog B	6	18.582	103759	69158.8	71331.5	40200.9	54675	85576.8	51091	71982.2	53443.4	119264	43889.8	24675.1	71547.3	65393.7	45823	96840.1
P11233	RALA_HUMAN	RALA	Ras-related protein Ral-A	4	26.699	198911	259809	249051	286630	184279	221858	322307	154572	404472	158332	87991.4	89035.2	334392	22552.4	349279	164113
P62826	RAN_HUMAN	RAN	GTP-binding nuclear protein Ran	5	27.778	291029	253045	260171	168744	258813	197921	219733	202669	255407	345028	266158	39562.8	201337	75908.9	116919	280914
P43487	RANG_HUMAN	RANBP1	Ran-specific GTPase-activating protein	2	9.95	34531	57035.9	34413.9	27067.8	12311.7	39409.3	15950.1		16608.9	23885.6	7802.82	15587.7	48393.7	16450.8	27522.5	9143.78
P46060	RAGP1_HUMAN	RANGAP1	Ran GTPase-activating protein 1	3	7.325	3672.08	7795.09	7243.97	9039.46	15589.2	4814.12	6555.72			2367.53	3490.98	3275.93	6473.09	3913.25	8580.08	478143
P61224	RAP1B_HUMAN	RAP1B	Ras-related protein Rap-1b	5	40.761	157747	173701	218491	215914	178530	209657	261567	133578	490007	113651	130999	69174.5	230114	84251	236716	95582
P47736	RPGP1_HUMAN	RAP1GAP	Rap1 GTPase-activating protein 1	2	4.827	7000.23	11425.9	5315.31	8048.17	14788.5	9516.04	7358.15	2271.55	1474.08	2961.54	1228.53	8488.6	16998.1	1406.96	10079.4	3825.25
P52306	GDS1_HUMAN	RAP1GDS1	Rap1 GTPase-GDP dissociation stimulator 1	18	43.493	213840	212626	183623	227263	146402	165955	157392	104470	43698.1	83966.1	59931.3	212433	182864	88670.2	198753	23374.1
P10114	RAP2A_HUMAN	RAP2A	Ras-related protein Rap-2a	6	43.716	73295.3	88056	103017	94626.9	31529.7	102039	123603	29718	51923.8	90488.5	125746	100895	141161	59439.2	106433	75358.3
P61225	RAP2B_HUMAN	RAP2B	Ras-related protein Rap-2b	3	43.716	41420.1	49268.4	55481.2	42809.3	55856	58988.6	59718.2	44205.8	58541.5	41198.3	17991.7	10349.5	86507	23371.9	46679.4	41511.2
Q9Y4G8	RPGF2_HUMAN	RAPGEF2	Rap guanine nucleotide exchange factor 2	2	1.601	5613.75	8682.72	2972.67	5214.63		7086.62	4969.22			1872.67		6054.9	10479.6		9053.76
P54136	SYRC_HUMAN	RARS1	Arginine--tRNA ligase, cytoplasmic	10	18.03	23044.3	28528.3	19311.3	29440.5	7984.27	26230.1	16428.2	9503.59	8234.98	12771.5	8466.05	19589.3	27799.8	14888.2	14284.8	5350.61
P20936	RASA1_HUMAN	RASA1	Ras GTPase-activating protein 1	5	6.59	11617.1	13416.7	11948.5	17858.6	3178.99	9570.35	19079.5	13306.8	7318.52	15543.2	4268.91	5306.41	12744.6	7158.15	15318.5	5690.52
O95294	RASL1_HUMAN	RASAL1	RasGAP-activating-like protein 1	7	10.075	20617.5	21225.7	18270.5	13460.4	17533.3	35682.3	14763.6	5782.37	17209.7	19251.6	5422.84	17074.6	43839.2	3273.72	23029.2	12711.1
Q09028	RBBP4_HUMAN	RBBP4	Histone-binding protein RBBP4	2	15.059	8695.95	11486.6	6776.83	4977.71		6681.71	9385.07		5057.86	8027.17		3463	9238.85		3218.05	4655.54
O75884	RBBP9_HUMAN	RBBP9	Serine hydrolase RBBP9	2	18.28	2433.24	1258.44	1095.41	2409.47		930343	2493.97			1685.01	1635.35	6140.12	787627	5649.11	1432.5	1300.51
Q9H477	RBSK_HUMAN	RBKS	Ribokinase	2	7.764	6895.68	6602.07	5942.15	7603.81	3577.36	4969.57	9834.1		7174.02	11526.6	6697.35	8690.02	6432.97	9367.5	4526.7	8021.45
P38159	RBMX_HUMAN	RBMX	RNA-binding motif protein, X chromosome	2	6.905	47932.7	49656.3	39672.7	54470.3	33663.5	42514.2	53590.1	10268.8	50383.2	15945	28505.6	57993.6	64545.3	51247.4	46301.6	39876.9
P09455	RET1_HUMAN	RBP1	Retinol-binding protein 1	10	75.556	50252	29248.3	25824.9	43183.9	15372.1	35551	40185.1	55498.5	18073.7	40633.2	76443.9	148270	24083.9	41447.7	45185.5	32532.1
P62877	RBX1_HUMAN	RBX1	E3 ubiquitin-protein ligase RBX1	2	29.63	5413.96	4231.35	8461.08	3552.6		6806.25	5200.44	8972.2		7111.72		1271.74	4378.44		5135.57	4275.79
Q15293	RCN1_HUMAN	RCN1	Reticulocalbin-1	5	24.471	29824.7	43196.9	38430.2	40625.4	9403.75	29174.7	42453	22229	29880	27132.7	8107.13	22133	31946.5	22160.4	44464.8	9481.78
Q14257	RCN2_HUMAN	RCN2	Reticulocalbin-2	5	23.659	37895.9	67025.3	51333.4	50735	27610.7	62387.1	44859.8	22803.6	37238.1	22446.8	8737.37	25927	65946.1	4999.93	75302.2	5468.4
P35241	RADI_HUMAN	RDX	Radixin	16	40.823	85768.1	56820.3	57124.5	42613.8	39180	50594.2	61781.9	30731.1	64403.9	77929	62490.2	42931.4	48773	45779.2	42106.1	70515.7
Q00765	REEP5_HUMAN	REEP5	Receptor expression-enhancing protein 5	4	19.577	117623	107325	121418	60066.9	256009	88162.7	69637.8	325598	284685	139993	57819	48923.8	84215	15704.3	71612.7	161656
Q9P260	RELCH_HUMAN	RELCH	RAB11-binding protein RELCH	5	6.497	10668.4	27062.8	11534.8	21425.3	3790.18	15986.4	8875.67		3353.22	2242.39	2137.86	16472.6	28165.4	11270.6	29100.2	3338.09
P51606	RENBP_HUMAN	RENBP	N-acylglucosamine 2-epimerase	2	5.855	104582	74967.6	74129	38199.6	155273	66026.3	45871	41317.8	19359.7	78047	46016.9	132395	40812.9	183123	33818.9	54638.9
Q96D71	REPS1_HUMAN	REPS1	RalBP1-associated Eps domain-containing protein 1	3	5.151	7107.3	8479.58	9621.51	14207.8	3488.06	13621.7	10459.1		3033.18	5991.27	6729.17	20647.4	8450.44	18847.2	13228.2	5679.62
Q9Y3B8	ORN_HUMAN	REXO2	Oligoribonuclease, mitochondrial	3	16.878	17109.2	12336.5	17939.2	7907.86	13289.8	15838.7	12238.4	28816.1	7408.68	16692.7	12665.1	13833.4	8261.59	15827.7	7053.41	13039.8
Q15493	RGN_HUMAN	RGN	Regucalcin	9	37.793	14409.6	12485.3	12135.8	11089.8	8635.16	12807.4	22578.3	15709.8	9955.83	15029	25748.1	24920.9	13858.5	21417.9	13305.7	16974.4
P49802	RGS7_HUMAN	RGS7	Regulator of G-protein signaling 7	5	15.96	10808.5	20622.8	18546.2	16184.4	7999.24	17299.4	21288.7	7028.63	9828.26	9709.47	5748.12	27975.1	20230.4	8873.67	20623.3	8914.03
P61586	RHOA_HUMAN	RHOA	Transforming protein RhoA	5	26.943	35821	31033.5	46600.3	15878.8	40956.6	31370.4	36876.4	70431.8	36298.9	30439.8	64529.8	40220.7	38717.4	81666.9	26225.1	27447.6
P62745	RHOB_HUMAN	RHOB	Rho-related GTP-binding protein RhoB	2	11.735	51936.8	47804.5	62852	42048.6	66134.6	61567.4	56338.8	56412.1	12395.2	36960.4	20021.6	37648.3	62196.8	15212.7	29736.9	45616.7
P52758	RIDA_HUMAN	RIDA	2-iminobutanoate/2-iminopropanoate deaminase	5	59.124	84575.6	52221.9	71002.9	36110.8	66737.1	68005.2	75766.3	73123.8	57985.6	118374	157083	35480.9	56838	23888	39864.3	98002.2
Q86UR5	RIMS1_HUMAN	RIMS1	Regulating synaptic membrane exocytosis protein 1	3	2.128	3214.06	2839.26	3184.35	4120.9	2671.21	3791.86	6934.5		2909.89	4930.31	5163.15	3366.2	3310.26	11328.9	4785.14	5177.26
Q96DB5	RMD1_HUMAN	RMDN1	Regulator of microtubule dynamics protein 1	3	11.465	13730.1	19510.9	17904.8	17287.4	14017.8	19581.6	25626.3	4712.26	13228.9	10496.4	11058.4	9806.73	18698	2595.43	21549.1	9011.81
Q96TC7	RMD3_HUMAN	RMDN3	Regulator of microtubule dynamics protein 3	5	13.404	15742.3	21724.9	24507.2	19366.3	21695.9	11310.2	22500.9		19303.1	12201.5	13100.9	13062.5	18510.9	19972.2	24257.6	15254.4
O00584	RNT2_HUMAN	RNASET2	Ribonuclease T2	2	7.812	34565	18976.2	28109.2	1895.8	41265.9	24856.1	5830.03	41296.5	24016.2	29752.3	11487.3		16673.8	3773.69	8940.36	49842.9
P13489	RINI_HUMAN	RNH1	Ribonuclease inhibitor	10	30.803	418304	283419	263696	283574	174632	233311	282410	176154	122951	282857	213513	122125	262087	143589	234619	182727
Q9H4A4	AMPB_HUMAN	RNPEP	Aminopeptidase B	9	17.692	25043.8	19946.6	13811.4	14026	15131.6	12157.4	24415.7	23204.7	14895.2	27965.5	23680.2	18335.3	18008.4	27110.1	15171.8	22250.2
P10155	RO60_HUMAN	RO60	60 kDa SS-A/Ro ribonucleoprotein	6	16.543	40027.8	28637.2	25932.2	24624.7	26715.3	19892.4	25230.7	31691.2	34985.7	42779.4	54702.6	51539.3	22766.9	22326.8	17828.8	35925.2
O75116	ROCK2_HUMAN	ROCK2	Rho-associated protein kinase 2	16	15.13	23831.9	26846.1	24734.3	23024.9	18764.3	19286	23607.8	13920.8	8510.16	15046.6	9009.3	35448.7	22322.3	40163	19846	8951.71
P15927	RFA2_HUMAN	RPA2	Replication protein A 32 kDa subunit	2	12.593	8775.31	9538.73	11574.3	19595.5		10850.5	15767.5			13196.9	16576	15530.9	6160.09	14433.3	17689.6	7346.11
Q96AT9	RPE_HUMAN	RPE	Ribulose-phosphate 3-epimerase	4	31.579	33411.4	18657.9	8400.66	38280.4	11111.6	17696.3	41625.3	41273.5	22834.4	41649.1	57056.2	8983.7	9449.6	19797.8	35936.6	15561.2
Q9Y2J0	RP3A_HUMAN	RPH3A	Rabphilin-3A	7	12.536	13607.4	32133.8	23159.2	32646.4	14941.1	11425.1	29266.2	17179.6	20079	13142.9	69649.4	63601.5	35244.9	28516.3	29253.6	25210.8
P27635	RL10_HUMAN	RPL10	60S ribosomal protein L10	2	9.813	19427	9160.71	10283.4	9091.11	3614.03	8081.02	11239.4		3420.37	15999.7	9927.89	13089	17744.6	10351.8	9415.18	21677.3
P62906	RL10A_HUMAN	RPL10A	60S ribosomal protein L10a	2	11.982	14383.7	13078.1	9752.89	19843.3	5511.49	8851.78	17483.9		3318.53	16954.8	18977.6	23964.5	11919.2	23508.3	22017.7	10408.6
P62913	RL11_HUMAN	RPL11	60S ribosomal protein L11	2	20.225	67701.9	41333.8	78207.1	18977.4	53329.9	51774.5	30683.4	20011.7	41391.8	39682.1	4753.69	2605.32	41153.1	7960.64	13417.4	56233.8
P30050	RL12_HUMAN	RPL12	60S ribosomal protein L12	2	19.394	36263.9	24216.8	30950.9	31352.8	15947.9	25207.8	40063.4	12808.1	15234.3	40784.4	18375.1	15922.8	25529.6	8853.11	31349.1	38569.9
P26373	RL13_HUMAN	RPL13	60S ribosomal protein L13	3	16.588	43025.1	24045.2	20814.4	33005.2	16319.8	12070.2	54742.8	20536.4	15963.2	42369.8	20471.3	18897	29008.8	31565.9	28109.2	46390.4
P40429	RL13A_HUMAN	RPL13A	60S ribosomal protein L13a	3	16.256	30628.9	32637.2	29843.7	21568.1	52012.8	24707.4	36273.9	17842.8	24585.8	42892	15931.9		17083.4	3812.28	10796.6	45126.3
P50914	RL14_HUMAN	RPL14	60S ribosomal protein L14	3	16.279	22725.4	19600.5	18376	12982.4	15286.2	11026.5	18860.6	29189.7	5873.12	20425.4	13558.5	11282	11892.1	18029.9	12370.7	23220.6
P61313	RL15_HUMAN	RPL15	60S ribosomal protein L15	3	17.157	31298.9	27623.7	24085.3	18605.5	20923.5	21701.4	17166.8	62492.7	34319.4	27537.7	8811.9	1768.86	22057.3	9242.56	19841.6	39620
P18621	RL17_HUMAN	RPL17	60S ribosomal protein L17	3	21.739	35504.8	35339.2	37426.4	50004.5	143366	32217.4	66871.6	94781.2	88308.4	41445.9	77650.4	23381.2	21129.1	106798	67203.1	39580.8
Q07020	RL18_HUMAN	RPL18	60S ribosomal protein L18	3	18.617	54821.9	57193.6	49518.9	19903.5	25346.5	27254.9	29672.2	58459.3	21198	37653.8	11988.7	9402.75	35191.5	11398.8	16649.7	55263.3
P84098	RL19_HUMAN	RPL19	60S ribosomal protein L19	2	12.755	22540	14960.8	12283.4	4296.35	728725	4677.98	11214.4			22379.1	4183.28	8145.28	4204.7	11288.1	3845.47	19895.9
P46778	RL21_HUMAN	RPL21	60S ribosomal protein L21	3	25	9107.09	7480.11	6774.1	11498	3442.21	4037.38	10075.4			12355.5	16488.3	13149.4	6221.7	16244.1	10298.5	5674.03
P35268	RL22_HUMAN	RPL22	60S ribosomal protein L22	3	30.469	44647.4	35254.4	39644.1	38783.1	33738.3	34849.9	42106.2	48421.4	32086.7	40484.2	24392	31426.2	27259.9	40315.8	32244.8	49541.6
P62750	RL23A_HUMAN	RPL23A	60S ribosomal protein L23a	4	26.923	131142	98864.6	105247	85727.6	75187.6	85274.9	117249	141762	62178.8	133453	82039.5	57958.6	92681.7	81708.6	66413.6	130873
P83731	RL24_HUMAN	RPL24	60S ribosomal protein L24	2	12.102	9463.67	10964.3	7711.75	2002.26	3589.55	4518.32	1992.94	11664.5	5209.22	5294.85			4117.35		2946.33	17343
P46779	RL28_HUMAN	RPL28	60S ribosomal protein L28	2	15.328	10771.6	10194.5	5683.25	14258.1	1828	6866.43	15654		11586	13823.4	12113.5	11158.9	10282.7	14812.7	15330.9	12382.6
P39023	RL3_HUMAN	RPL3	60S ribosomal protein L3	4	17.37	20040.1	15785.9	13471.1	11598.2	6186.3	14897.3	19767.3	15718.1	11173.4	18014.4	5880.72	32429.5	11790.4	14433	14367.5	25156.6
P36578	RL4_HUMAN	RPL4	60S ribosomal protein L4	5	13.115	32195.6	31642	39883.5	13672.6	69414.1	24502.1	34910.1	35157	44668.1	42591.4	21705.6	37651.2	17425.2	13617	9991.17	41584.3
P46777	RL5_HUMAN	RPL5	60S ribosomal protein L5	3	12.458	8786.49	8375.7	6841.1	14128.5	1127.18	7496.87	18146.7	17122.2		17846.4	16512.1	37544.8	6956.1	35031.9	16383.6	8461.51
Q02878	RL6_HUMAN	RPL6	60S ribosomal protein L6	4	10.764	73796	52386.8	58040.1	57713.1	90241.5	32114.5	87887.8	169599	56428.4	94675	61441	154424	26575.1	160900	54520.8	100749
P18124	RL7_HUMAN	RPL7	60S ribosomal protein L7	7	37.5	96103.2	65860.8	84508.9	46476.8	77158	70273	55910.7	61142.5	67475	96164.6	28211.8	20694.3	47317.8	10461.5	41001.8	111480
P62424	RL7A_HUMAN	RPL7A	60S ribosomal protein L7a	5	22.932	55659.1	53657.3	61742.9	53900.1	50557.8	42459.6	69127.1	35080.5	37557.7	71168.1	67000.3	78029.1	46384.3	86090.2	67852.1	70368.7
P32969	RL9_HUMAN	RPL9	60S ribosomal protein L9	2	19.271	63766.3	40732	55873.3	10124.7	92673.5	62570	39251.3	107289	78787.2	54772.1	8668.52	7856.26	39423.1	10443.9	27872.5	77442.3
P05388	RLA0_HUMAN	RPLP0	60S acidic ribosomal protein P0	6	29.653	61571.5	47128.8	61543.1	44903.3	51631.4	42953.2	60139.1	77930.6	86814.8	77071.9	49695.3	31248.3	31292.1	12624.3	49018.3	103478
P05387	RLA2_HUMAN	RPLP2	60S acidic ribosomal protein P2	5	84.348	131475	99090.7	106109	51598.8	158511	111746	70868.6	146593	91412.8	112020	17057.1	7578.57	76392.8	23496.7	69671.3	114366
P04843	RPN1_HUMAN	RPN1	Dolichyl-diphosphooligosaccharide--protein glycosyltransferase subunit 1	3	6.59	10705	11865.2	11420.1	1872.47	5596.27	29388.9	8061.39		17063.2	13404.9	1501.88	4634.92	29114.9	2705.26	6100.55	6381.35
P04844	RPN2_HUMAN	RPN2	Dolichyl-diphosphooligosaccharide--protein glycosyltransferase subunit 2	4	11.252	5782.96	6804.22	6807.5	7539.33	3264.06	10462.9	20871.7	8743.64	12100.6	5787.36	5592.09	5261.45	18665.8	5699.09	14769.8	2615.96
P46783	RS10_HUMAN	RPS10	40S ribosomal protein S10	3	19.394	69460.6	56112.3	61820.8	26394	37460.4	39597.1	50226.3	66703	36377.9	93744.9	32844.3	12538.6	45561.2	13416.8	21072	73238.8
P62280	RS11_HUMAN	RPS11	40S ribosomal protein S11	2	10.759	54881.1	41731.1	53795.4	4978.43	41551.6	43403.7	12295.5	50000.5	29506.7	44095.5	13360.7		37366.6		2788.98	78202.7
P62277	RS13_HUMAN	RPS13	40S ribosomal protein S13	2	17.881	28204.1	23870.9	20092.8	23351.1	20513.4	14911.2	45109.9	30305.5	13868.3	32433.9	14272.4	3914.73	22853.5	26706.9	27849.6	65981.1
P62263	RS14_HUMAN	RPS14	40S ribosomal protein S14	2	21.192	16093.1	12890.9	7782.72	12545.8	25127.3	10810.1	11554.6			10956.3	14609.5	13795.2	9226.39	7588.84	16432.6	18112.1
P62841	RS15_HUMAN	RPS15	40S ribosomal protein S15	2	26.897	6597.18	6947.8	8209.24	11456.9		6323.28	16593.3			15285.3	21390	26288.1	8779.4	20221.9	14497.8	3068.39
P62244	RS15A_HUMAN	RPS15A	40S ribosomal protein S15a	3	33.077	5262.42	10775	9061.25	11221.7	8152.78	3734.11	9722.07	12164.8	4594.96	7590.93	11942.1	5242.38	4980.23	23477.1	9801.4	6333.27
P62269	RS18_HUMAN	RPS18	40S ribosomal protein S18	3	21.053	42205.7	40273.2	36711.7	29673.3	14653	20869.2	40863.2	27588.3	26900.8	47618.4	34552.7	18534.1	32808.5	21776.6	35469.5	50485.3
P39019	RS19_HUMAN	RPS19	40S ribosomal protein S19	3	21.379	61921.8	45398	58506	35010.4	45278.8	52947.9	60903.8	31836.9	46559	62740.3	22857.3	24392.6	21966.1	30348	14444.6	99407.2
P15880	RS2_HUMAN	RPS2	40S ribosomal protein S2	5	22.184	46208.7	41086.8	43987.3	32890.2	33984.6	22767.9	43614	90621.7	54036.2	46270.3	18208.2	43799.8	29987.4	36732.1	32760.9	49577.4
P63220	RS21_HUMAN	RPS21	40S ribosomal protein S21	2	28.916	5836.12	4350.3	7549.43	6896.32	4818.01	5435.13	11951.6	10301.9		11289.6	9366.09	12681.8	6851.73	11741.8	8914.79	8702.22
P62266	RS23_HUMAN	RPS23	40S ribosomal protein S23	3	23.077	14478.1	13386.7	8028.94	7190.57	13339.1	5059.94	13167.1		4038.47	16401.4	3965.41	3351.56	7112.05	5247.84	6691.37	11408.3
P62847	RS24_HUMAN	RPS24	40S ribosomal protein S24	2	19.549	15977.2	15053.5	8533.74	9099.58	2749.51	13560.5	15338.1	386457	1847.27	11519.3	4482.77	4639.24	13960	5947.28	6767.02	18278.3
P62851	RS25_HUMAN	RPS25	40S ribosomal protein S25	2	15.2	66251.5	50364.9	92057.6	11587.9	152281	77045.9	16065.1	88069.6	44142.1	25764.3	16029.3		24558		10922	140965
P42677	RS27_HUMAN	RPS27	40S ribosomal protein S27	2	28.571	29095	28801.4	25775.3	22363.2	21582.1	20325.4	35309.4	16884.5	13165.9	43124.3	46465.2	56273.1	22227.8	24446	19731.4	35144.3
P62857	RS28_HUMAN	RPS28	40S ribosomal protein S28	2	30.435	145343	98847.9	117085	102285	64965	83824	138956	68264.9	93991.3	179933	152357	100309	88617.4	143415	97407	196647
P23396	RS3_HUMAN	RPS3	40S ribosomal protein S3	5	26.749	87907.5	59219.7	66897	51264.4	53393.5	64729.8	98248.2	64878.8	66063.6	104055	30773.4	19311.5	54172.6	36082.1	57992.2	108473
P61247	RS3A_HUMAN	RPS3A	40S ribosomal protein S3a	4	17.045	13815.3	10218.1	8914.87	13433	9823.69	6411.04	9987.73	12120.6	7842.24	13628.7	12539.7	7854.08	6435.75	27351.8	15750.6	18244.1
P62701	RS4X_HUMAN	RPS4X	40S ribosomal protein S4, X isoform	6	29.658	27792.3	27861.8	18803.4	22099.6	13265.4	19832.5	34253.8	7586.9	7366.08	38278.2	26140	24822.2	24816.1	22092.9	23965.5	34793.2
P46782	RS5_HUMAN	RPS5	40S ribosomal protein S5	3	29.412	4980.94	4294.46	7889.28	6631.99	4983.88	10518	5966.47		16303.9	5105.58	8077.13	17165.4	4095.01	23353.6	8540.83	17259.6
P62753	RS6_HUMAN	RPS6	40S ribosomal protein S6	2	9.639	22898.4	20685.6	17694.4	19827.5	7230.49	14276.1	24341.7	20833.4	7697.28	25444.1	14869.9	18754.9	11937.8	9090.1	18617	24040.9
Q15349	KS6A2_HUMAN	RPS6KA2	Ribosomal protein S6 kinase alpha-2	2	5.457	2083.26	5415.16	868.55	4861.96	1073.58	5102.53	2543.78			1753.66	2315.45	6380.04	5427.48		4931.8
P62081	RS7_HUMAN	RPS7	40S ribosomal protein S7	3	15.979	36250.7	49067.5	39877.4	34131.6	23716.1	17667.5	40628.2	16301.7	34613.1	36945.3	14857.2	7621.29	33733.2	35151.7	44649.8	50063.3
P62241	RS8_HUMAN	RPS8	40S ribosomal protein S8	4	23.558	38661.4	37631.9	41439	27920.1	25143.3	25892.5	40384.8	37605.6	33598.4	29227.3	19789.5	17813.8	26217	23237.7	20453.3	44266.1
P46781	RS9_HUMAN	RPS9	40S ribosomal protein S9	2	9.794	18854.2	15189.7	9867.94	4786.97	13820.6	14468.4	8267.09	13898.3	1773.5	16590.8	6286.4	18565.2	17906.8	2288.33	6834.95	29550.2
P08865	RSSA_HUMAN	RPSA	40S ribosomal protein SA	5	29.831	38045.9	29258.7	42121.3	15874.7	45238.7	30455	21786.2	29811.8	50129.5	39008.3	19731	9341.22	28390.3	14908	5427.96	51555.2
P10301	RRAS_HUMAN	RRAS	Ras-related protein R-Ras	3	22.018	6019.25	6488.3	3828.69	2334.84	1789.66	4931.84	4082.02		5612.92	2397.27	2971.35	6008.31	5833.58	2657.55	4431.4	2102.22
Q9P2E9	RRBP1_HUMAN	RRBP1	Ribosome-binding protein 1	7	6.525	6955.34	4484.98	4912.34	4658.75	2470.95	3701.53	6372.69		7227.13	6813.13	12077.9	6040.68	4304.5	8284.29	5387.61	7816.81
Q9Y3I0	RTCB_HUMAN	RTCB	RNA-splicing ligase RtcB homolog	10	26.931	41615	46947.7	43223.7	53408.6	23712.6	51201.7	34008.1	20737.4	18661.2	24202.9	20538.9	55158	38588.9	29969.4	45256.7	22156.4
Q16799	RTN1_HUMAN	RTN1	Reticulon-1	14	27.448	138453	134306	135675	170572	99959.3	128289	139064	114586	71193	173886	151897	114990	108367	168765	144989	158036
O95197	RTN3_HUMAN	RTN3	Reticulon-3	12	17.151	122767	111431	125637	112428	73431.1	117872	106755	72403.5	70101	126924	85060.6	50468.3	96082	65037.5	98517.5	90593.7
Q9NQC3	RTN4_HUMAN	RTN4	Reticulon-4	19	28.188	578451	545618	492448	448495	323281	499898	434879	410038	401080	479761	208752	280605	423704	177869	404876	342000
Q86UN3	R4RL2_HUMAN	RTN4RL2	Reticulon-4 receptor-like 2	3	8.095	8566.47	10776.6	8990.39	4526.3	5764.94	13738.9	11576.6		13283.2	14408.8	1658.38		23432.4	4364.3	5603.06	16176.3
Q9Y224	RTRAF_HUMAN	RTRAF	RNA transcription, translation and transport factor protein	6	26.23	27558.8	61824.9	19240.5	38122.5	33044	16847.2	18928.4	18273.1	18127.4	12062.1	12524.5	84057.2	43752.2	34311.1	54100.1	8323.48
Q7L099	RUFY3_HUMAN	RUFY3	Protein RUFY3	6	14.712	34650.6	60820.5	29030.5	30498.3	17435.8	73300.5	20203.7	9114.11	22363.2	12638.3	13202.1	44545.8	63960.1	10831.7	35558.6	8740.78
Q9Y265	RUVB1_HUMAN	RUVBL1	RuvB-like 1	6	17.544	35956	27789.9	34993.6	6959.36	37919.9	51653.2	22607.7	19877.1	49934.7	38636.1	8683.99	6258.14	37888.2	2120.36	8270.82	13323.5
Q9Y230	RUVB2_HUMAN	RUVBL2	RuvB-like 2	4	9.719	21734.7	14375.4	20830.6	12552.8	15181.9	24268.2	15285.5	8579.76	20524.6	22309.3	11166.2	7661.31	18351.7		12820.2	6718.01
Q92736	RYR2_HUMAN	RYR2	Ryanodine receptor 2	3	0.705	4422.21	7596.08	5004.36	11578.9	548067	10740.8	15423.3		8859.51	2647.19	4047.07	7168.37	16841.1	4130.99	29900.6	1388.18
P23297	S10A1_HUMAN	S100A1	Protein S100-A1	3	41.489	733058	418764	646496	403871	689949	705305	400467	530677	553333	496676	746565	2650000	319705	1430000	458054	810569
P31949	S10AB_HUMAN	S100A11	Protein S100-A11	3	34.286	24017.8	25298.6	24789	17525.4	18967.1	12357.4	26330.8	13966	15888.1	25602.2	78808.6	20007.4	9450.69	35321.9	8579.14	14902.5
Q99584	S10AD_HUMAN	S100A13	Protein S100-A13	2	23.469	139553	77191.1	90431.7	126827	695868	238915	141756	189549	778241	156540	81533.1	96344.8	142464	105080	85687.3	187391
Q96FQ6	S10AG_HUMAN	S100A16	Protein S100-A16	3	33.01	4399.61	7656.2	5508.2	16381.7	68088.7	5676.14	18295.7	15194.8	59569.1	5095.25	10631.5	13582.1	6903.16	13782.1	13860.2	4524.99
P06703	S10A6_HUMAN	S100A6	Protein S100-A6	2	28.889	1661.79	1458.26	2267.49	553836		3071.53	2501.52		10890	2011.92	1804.67	3651.97	842944	544881	435574	1182
P05109	S10A8_HUMAN	S100A8	Protein S100-A8	2	23.656	13288.1	13243.9	11335.1	18640.4	11996	21989.6	29616.8	1829.65	28125.5	46682	132585	26623	7928.42	38191.5	25975.9	17162.7
P06702	S10A9_HUMAN	S100A9	Protein S100-A9	3	35.965	3900.97	8056.06	5185.29	12706.9	4218.1	4831.59	14344.3	2326.78	3091.22	21453.9	65285.8	17099.2	1664.96	24971.4	12932.2	7417.67
P04271	S100B_HUMAN	S100B	Protein S100-B	3	36.957	730932	494562	1020000	249793	1620000	487900	132867	537544	1230000	194091	877096	406560	237733	135492	126047	691906
Q15424	SAFB1_HUMAN	SAFB	Scaffold attachment factor B1	2	3.825	3016.67	1679.19	3172.42	6448.48		1955.53	4504.82			2898.3	8759.07	10743.8	1778.09	14227.8	4918	1302.57
Q9Y6B6	SAR1B_HUMAN	SAR1B	GTP-binding protein SAR1b	3	15.657	30479.8	46129.8	39368.1	15782.6	22761.1	59199.2	15315.6	53140	20521.6	16127.6	1470.11		46081.3		18939.7	9820.98
P82979	SARNP_HUMAN	SARNP	SAP domain-containing ribonucleoprotein	2	13.81	13630.3	9446.43	15523.7	9714.93	4475.19	8904.47	10592.2		19331	12582.2	17750.1	10858.9	6795.53	11665	10036	6950.81
P49591	SYSC_HUMAN	SARS1	Serine--tRNA ligase, cytoplasmic	12	28.21	67656.1	61925	52712.3	89336.1	14952.1	40430.3	84568.4	70547	48118.3	69697.4	120797	102521	51512.5	142167	81313.1	68670.4
Q9NP81	SYSM_HUMAN	SARS2	Serine--tRNA ligase, mitochondrial	8	20.27	29398	38172.7	37068.1	34334.9	7554.12	35893	29889.8		17415.3	29789.3	12071.2	38076.9	31910.2	25934.4	30797.1	12778.9
Q9Y3A5	SBDS_HUMAN	SBDS	Ribosome maturation protein SBDS	2	10.8	13982.7	13403.1	6333.74	16262.6	7887.18	11323.5	13282.9		10003.3	14091.6	6902.02	6791.7	9760.91	11320.5	10960	8722.9
O95248	MTMR5_HUMAN	SBF1	Myotubularin-related protein 5	3	2.57	8623.22	15310.2	6905.82	13195.9	3224.93	14871.4	5512.9			2187.89		6358.32	21660.8	3496.04	15839.7
Q8N9R8	SCAI_HUMAN	SCAI	Protein SCAI	7	12.706	10216.8	18647.9	11346.3	21598.4	7120.53	15693.6	18197.2	22013.8	5526.95	6292.93	2233.96	17325.4	21377.7	3857.58	26369.8	2640.01
O15126	SCAM1_HUMAN	SCAMP1	Secretory carrier-associated membrane protein 1	3	14.793	71223.7	41625	66907.4	30256	32071.1	74152.3	56042.2	20449.7	68104.4	72764.8	17148.6	12009.7	41050.1	16815.7	25404.7	67316.4
O14828	SCAM3_HUMAN	SCAMP3	Secretory carrier-associated membrane protein 3	2	9.222	15003	19529.8	16026.7	8651.05	7343.98	17492.3	11970.4	12889.8	16354.8	10031.9	3016.66	1913.59	29907.4		8789.36	8163.03
Q14108	SCRB2_HUMAN	SCARB2	Lysosome membrane protein 2	4	14.854	21456.8	26289.9	17273.2	13429.5	41501.7	27199	15376.9	16521.2	36196.6	10666	8090.05	7979.18	23634	6407.43	16806.3	11961.7
Q8NBX0	SCPDL_HUMAN	SCCPDH	Saccharopine dehydrogenase-like oxidoreductase	2	6.527	42497.8	59818.1	66341.5	29198	51888.5	51753.8	57093.7	21337.7	26503.9	31911.4	6591.05	8133.9	44391.1	5490.22	28683	28255.8
Q8WVM8	SCFD1_HUMAN	SCFD1	Sec1 family domain-containing protein 1	3	6.854	10496.2	7934.01	12334.9	13785.8	11402.8	12763.6	14498.7	8493.1	8408.88	3508.07	3880.91	16214	12764.9	7310.06	15409.4	1665.55
P13521	SCG2_HUMAN	SCG2	Secretogranin-2	14	27.553	202865	149908	130295	183174	152186	231759	176750	167905	163237	379692	153100	102654	156517	90993.7	194643	208884
Q8WXD2	SCG3_HUMAN	SCG3	Secretogranin-3	6	22.009	35872.4	34171.1	39589.2	41255.2	10751.2	32546.5	57848.6	43553.9	16657.6	65968.4	67149.1	28728.4	31008.4	19054	25039.4	33701.2
Q9Y6U3	ADSV_HUMAN	SCIN	Adseverin	4	9.65	4454.55	4729.5	2850.99	3161.56	2845.77	3435.89	6652.67	262799	3600.27	6828.24	4353.77	3188.06	3102.95	4237.06	908736	1727.66
Q96I15	SCLY_HUMAN	SCLY	Selenocysteine lyase	3	11.011	5910.14	5346.07	3984.23	11763.4	3676.12	4147.65	12990.8	745288	3316.23	8871.36	20108.4	6523.31	2941.28	10700.5	11937.9	7588.99
P22307	SCP2_HUMAN	SCP2	Sterol carrier protein 2	4	9.689	17189.4	17264.4	12600.6	10467.3	14737.5	12840	15613.3	21360.8	8376.14	22883	36059.8	7747.88	10304.3	15372.4	9976.32	13652
Q9HB40	RISC_HUMAN	SCPEP1	Retinoid-inducible serine carboxypeptidase	2	6.195	7431.16	6901.85	8708.31	4975.85	5864.04	3639.48	6616.27		5138.97	12818.3	11669.1	4732.59	6147.59	5239.09	5840.82	9813.88
Q12765	SCRN1_HUMAN	SCRN1	Secernin-1	13	37.44	122987	101453	95712.4	137328	105060	96760.6	135889	108194	75354.6	106333	126726	158507	86412.2	132679	116083	81030
Q96FV2	SCRN2_HUMAN	SCRN2	Secernin-2	3	11.294	20714.9	15335.1	14935.7	25338.6	3024.07	16922.5	27581.6	7019.75	10577.7	24089	34691.4	39140.7	8958.17	31674.5	29338.2	13724.8
Q0VDG4	SCRN3_HUMAN	SCRN3	Secernin-3	3	11.085	13807.8	12945.9	15300.1	14510.4	14482.8	11917.2	18341.9	24901.1	43004.5	17976.9	26256.4	15061.3	12692.1	28468.8	11167.2	29599.3
Q6P3W7	SCYL2_HUMAN	SCYL2	SCY1-like protein 2	3	4.736	25604.4	19955.5	25069.2	7875.66	10626.6	20743.6	10615.3	7731.97	13208.1	32432.3	3087.23	34766.5	20810.6	2952.27	9695.72	14197.6
P31431	SDC4_HUMAN	SDC4	Syndecan-4	2	11.111	6299.88	3231.17	2803.31	2155.31	5695.11	2625.93	4161.49			6838.51	4987.38	7822.4	4033.95	4329.42	2827.91	5716.89
P31040	SDHA_HUMAN	SDHA	Succinate dehydrogenase [ubiquinone] flavoprotein subunit, mitochondrial	11	22.44	22003.6	33375.8	26138.4	25645	34218.7	36944.5	41771.1	21169.2	65460.9	31341.9	34548.9	23642.8	74570.6	29867.9	36681.6	34095
P21912	SDHB_HUMAN	SDHB	Succinate dehydrogenase [ubiquinone] iron-sulfur subunit, mitochondrial	6	23.214	42227.3	50615.1	45602.5	13352.4	49207.2	101945	31999.5	42643.9	167637	38664.7	19956.6	20391	212977	10286.4	25816.9	54568.4
P55735	SEC13_HUMAN	SEC13	Protein SEC13 homolog	2	6.211	14539	18223.8	12230.1	10782	9375.68	12661.1	12762.8		5501.68	8024.52	7154.27	34747.2	15290.8	19443.9	13505.2	4582.83
O75396	SC22B_HUMAN	SEC22B	Vesicle-trafficking protein SEC22b	4	25.581	8265.67	15292.4	4513.17	12654.8	2348.35	14937.6	6356.34		2535.13	3422.78	3183.08	4695.21	20309.7	4602.13	17337.2
Q15436	SC23A_HUMAN	SEC23A	Protein transport protein Sec23A	2	4.052	6233.64	12577	3718.37	5555.68		11556.6	2277.1			3636.07	1585.83	2337.9	15336.3	2825.03	10088.1
O94979	SC31A_HUMAN	SEC31A	Protein transport protein Sec31A	3	3.525	5553.6	7088.18	5187.53	8280.81	4608.07	3453.18	7513.3	13399.9		4584.36	3255.66	10164.5	6622.28	4984.73	8544.26	939566
Q13228	SBP1_HUMAN	SELENBP1	Methanethiol oxidase	24	62.924	282733	262016	243962	196778	266875	208969	316599	334068	442300	333948	198251	208623	220956	258270	237951	299291
O60613	SEP15_HUMAN	SELENOF	Selenoprotein F	2	17.576	8207.46	6849.73	6425.27	7527.43	1256.2	7467.29	8749.7		1599.31	9109.45	3333.99	6176.87	7767.35	5277.42	6003.2	3837.12
Q9P0V9	SEP10_HUMAN	SEPTIN10	Septin-10	4	18.502	19371.7	15171.8	10638.1	14665.4	11223.1	9134.52	19582.1	6299.08	15697.6	17590.6	9708.71	8108.34	9913.8	6150.37	16443.4	12318.5
Q9NVA2	SEP11_HUMAN	SEPTIN11	Septin-11	12	38.928	206138	186310	223616	219794	216367	129647	257698	257781	151069	254917	263455	244982	178534	248514	200678	265661
Q15019	SEPT2_HUMAN	SEPTIN2	Septin-2	15	61.496	339731	302201	329133	268594	255706	229608	331664	299219	315646	407886	297730	367950	235574	405294	274170	315088
Q9UH03	SEPT3_HUMAN	SEPTIN3	Neuronal-specific septin-3	12	36.313	158080	161423	167769	166093	185016	145714	203766	313024	163540	203819	212884	161915	128283	85745.4	148520	181304
O43236	SEPT4_HUMAN	SEPTIN4	Septin-4	10	32.008	68206	48514	49466.3	67552.5	42273.2	48203.2	48089.6	23121.2	43090.9	50513.1	114928	120583	35805.2	39091.2	56407.8	40845.7
Q99719	SEPT5_HUMAN	SEPTIN5	Septin-5	10	33.604	184329	183818	259588	123273	190378	153510	180546	322420	337134	186056	199434	185491	151294	101728	104697	261887
Q14141	SEPT6_HUMAN	SEPTIN6	Septin-6	6	27.88	32067.4	35911.5	37774.2	37974.8	47640.1	33990.4	43218.4	41495.6	38098.8	34758	61837.8	37766.3	31196.6	31434.5	35638.8	51304.7
Q16181	SEPT7_HUMAN	SEPTIN7	Septin-7	10	27.231	324139	311499	255943	359703	220667	259913	412236	277153	146351	425912	370680	263106	276122	197471	336687	348748
Q92599	SEPT8_HUMAN	SEPTIN8	Septin-8	9	29.193	196702	196535	144396	162235	96982.2	118210	152115	171576	74769.2	173160	129726	207456	169595	203999	158364	173268
Q9UHD8	SEPT9_HUMAN	SEPTIN9	Septin-9	14	31.741	93050.4	102405	94426.1	81879.9	84688.2	70922.5	117110	95426.8	108152	141718	69946.5	84594.1	74743.3	61840.7	81558	93084.8
Q8NC51	PAIRB_HUMAN	SERBP1	Plasminogen activator inhibitor 1 RNA-binding protein	5	16.667	27307.1	18009.6	21586.8	14842.6	6217.05	21346.4	14701.6	19735.3	21655	24851.3	18506	17427.4	22180.2	36037.3	12458.9	27308.4
P01009	A1AT_HUMAN	SERPINA1	Alpha-1-antitrypsin	14	47.129	244129	214065	302565	165758	347328	172639	569413	334429	302043	388456	320106	245603	131212	177160	222342	425512
P01011	AACT_HUMAN	SERPINA3	Alpha-1-antichymotrypsin	7	19.858	34559.1	46385.9	39711.3	29667.2	78758	34599.6	121253	70368.4	60223.5	89363.3	70276.8	28128.8	20519.7	25315.2	43403.4	55708.1
P30740	ILEU_HUMAN	SERPINB1	Leukocyte elastase inhibitor	10	29.815	46118.5	40191.2	41241.1	45448.9	21167.8	43371.2	38926.1	52681.3	42110.3	47939.5	119035	62397	31062.2	77354.4	45807.3	28333.2
P35237	SPB6_HUMAN	SERPINB6	Serpin B6	9	31.649	25498.6	38251	15263	20785	9846.01	30750.5	17408.1	22441.2	10104.6	28862.1	48020.9	23066	31425.5	17810.7	27294	17845.9
P50453	SPB9_HUMAN	SERPINB9	Serpin B9	6	24.468	17070	24107.6	19189.1	20616	16303.2	24714	25924.1	9870.88	22602.7	28283.9	59164.2	37995.1	17129.5	30748.4	21070.6	20255.6
P01008	ANT3_HUMAN	SERPINC1	Antithrombin-III	2	7.112	1777.02	1610.38	2903.63	3207.14		1650.23	4575.57			2367.72	2192.56	3438.61	2463.98	1938.88	5923.01	1820.34
P05546	HEP2_HUMAN	SERPIND1	Heparin cofactor 2	2	5.411	2782.12	168423	2233.06	4519.75	811077	717.29	2777.83			3621.36	986777	2503.11	810652	370464	3595.73	2092.63
P07093	GDN_HUMAN	SERPINE2	Glia-derived nexin	3	8.543	2521.79	9338.18	17827.8	16987.8	22605.4	2257.64	19726.4	10335.5	16895.9	2072.87	12702	12989.1	11550.4	8599.74	19400.6	9746.32
P36955	PEDF_HUMAN	SERPINF1	Pigment epithelium-derived factor	7	23.684	17569	14300.4	12833.1	17871.5	9562.9	12944.7	23497.9	12244.4	6650.83	21426	13302.5	6730.78	15598.7	25745.6	15807.8	16860.4
P05155	IC1_HUMAN	SERPING1	Plasma protease C1 inhibitor	3	7.4	10664.4	11714.6	14010.9	16115.6	4154.85	8858.54	31274.4		8989.8	25753.6	43356	21607.7	14551.8	31503.5	11744.7	9084.37
Q99574	NEUS_HUMAN	SERPINI1	Neuroserpin	3	13.171	6247.06	6876.37	10975.1	9693.2	7794.03	7399.45	11498.9	12831.7	10746	11489.1	13823.6	11236	8954.91	10925.8	7628.75	9159.81
Q01105	SET_HUMAN	SET	Protein SET	3	12.759	97492	75846.8	85486.5	48405.4	77206.1	55915.4	65045.6	75636.5	84573.4	96586.5	37634.4	19405.8	58168.7	55235.1	43392.2	103058
Q86TU7	SETD3_HUMAN	SETD3	Actin-histidine N-methyltransferase	3	6.566	8712.53	9969.43	10354.9	2394.88	7311.51	8679.25	8191.79	1847.75	6004.07	8700.82	5555.51	15336	8505.14	13118	6803.22	4143.73
Q8WTS6	SETD7_HUMAN	SETD7	Histone-lysine N-methyltransferase SETD7	4	13.934	21766.2	20924.1	20237.6	24302.6	14473.6	16248.7	25525.5	8923.64	12815.5	25265.4	22270.4	19836.6	17762.1	19372.9	20041.6	16872.6
Q6UXD5	SE6L2_HUMAN	SEZ6L2	Seizure 6-like protein 2	2	2.747	4334.93	6004.68	6600.79	6268.18	742014	5957.81	9192			10706.8	3747.78	3045.89	5764.27	3428.41	6806.2	9833.11
Q13435	SF3B2_HUMAN	SF3B2	Splicing factor 3B subunit 2	3	6.592	16806.8	12085.5	8085.45	16462.7		16231.9	23293.3		1934.55	15138	52937.3	39954.1	12102	11384.1	20085.3	10274.5
Q15393	SF3B3_HUMAN	SF3B3	Splicing factor 3B subunit 3	2	3.533	1078.89	994.23	699777	984321		943576	959458			725918	666261	1216.59	800.25	2078.92	932151	824.93
P23246	SFPQ_HUMAN	SFPQ	Splicing factor, proline- and glutamine-rich	5	9.76	56012.6	55314.3	43401.2	46666.4	55563.6	68561.3	63939.5	13422.1	62548	27624.4	32716.7	34545.7	73441.3	48169.3	57429.5	46282.7
Q9H9B4	SFXN1_HUMAN	SFXN1	Sideroflexin-1	10	28.261	40745.3	43954.3	49519.1	34628.2	53842.4	99508.7	56340.2	38038.2	140317	38732.2	46772.1	32489.2	179481	34731	70004.3	43581.7
Q9BWM7	SFXN3_HUMAN	SFXN3	Sideroflexin-3	7	37.072	20849.3	27699.6	33758.1	9836.54	17585.2	50515.3	32484.6	14307.4	58127.2	26693.7	8193.16	3738.4	125925	8523.27	18280.3	24989.6
Q8TD22	SFXN5_HUMAN	SFXN5	Sideroflexin-5	3	8.529	10327.1	12201.6	9939.47	7143.45	17347	22113.2	13104.6	9060.1	21829.5	11673.5	9274.25		51453.6	1824.99	13688.4	9053.5
Q9BQI5	SGIP1_HUMAN	SGIP1	SH3-containing GRB2-like protein 3-interacting protein 1	14	26.932	61071.4	62520.3	64021.8	33500.6	76883.1	59520.1	50255.1	60850.8	18500.7	74841.9	38599.7	41701	54933.8	47888.6	22445.8	94479.6
O43765	SGTA_HUMAN	SGTA	Small glutamine-rich tetratricopeptide repeat-containing protein alpha	3	10.863	41582.3	37186.9	36098.7	19207.8	31547.1	24701.5	10905.5	22533.9	26057.4	33354.4	8734.54	14716.1	28832.8	4519.18	14497.3	35651.5
Q96EQ0	SGTB_HUMAN	SGTB	Small glutamine-rich tetratricopeptide repeat-containing protein beta	5	18.092	59540.5	55120.7	58797.9	53410.2	34227.6	48816.3	57650.4	25632.7	35537.1	65424.6	44018.8	15346.6	56622	14923.3	39849.2	60844.6
O75368	SH3L1_HUMAN	SH3BGRL	SH3 domain-binding glutamic acid-rich-like protein	5	55.263	207423	147569	233535	35380	212180	208248	87455.6	281416	351076	230500	20729.9	57424.5	114439	20480.3	44233.7	360303
Q9UJC5	SH3L2_HUMAN	SH3BGRL2	SH3 domain-binding glutamic acid-rich-like protein 2	3	30.841	43081	63585.7	49898.8	39113.6	24372	24384.1	46446.2	35698.4	12926.6	34225.7	33899.3	18247.3	32101	30245.4	27515.8	38769.8
Q9H299	SH3L3_HUMAN	SH3BGRL3	SH3 domain-binding glutamic acid-rich-like protein 3	3	32.258	129806	97832.7	87318.9	102216	94548.1	70097.6	88002.9	49678.7	65620	140335	138716	147204	118488	136617	117464	124896
Q99961	SH3G1_HUMAN	SH3GL1	Endophilin-A2	3	20.924	38851.8	46440.8	45123.3	49549.6	20016	30450.9	60444.4	18559.5	20460.5	52050	40973.7	45966.9	46773.3	53743.2	59925.2	38138.7
Q99962	SH3G2_HUMAN	SH3GL2	Endophilin-A1	9	39.489	550328	646332	707922	535789	613458	563761	749816	486171	370948	587588	676158	378982	525547	539598	460138	713972
Q99963	SH3G3_HUMAN	SH3GL3	Endophilin-A3	9	31.124	101124	110488	115761	110800	76702.1	105128	111962	116588	78631.7	125994	68295	58027.3	108617	75091.9	80945	92523.7
Q9Y371	SHLB1_HUMAN	SH3GLB1	Endophilin-B1	4	13.973	26977.6	34759.3	26539.2	19589.5	11330.6	24651.3	18071.6	10513.9	10649.4	20880.1	4121.2	4338.33	26178.8	5602.73	13882.3	16012.5
Q9NR46	SHLB2_HUMAN	SH3GLB2	Endophilin-B2	7	22.278	63378.1	76362.8	127511	15875.4	130060	65310.8	31636.1	280936	107289	40284.9	41901.9	33303.7	41593.1	38204.5	23151	88554.5
Q96B97	SH3K1_HUMAN	SH3KBP1	SH3 domain-containing kinase-binding protein 1	4	8.722	35867.8	29538.7	29702.9	28491.7	21098.5	24133.6	32953.3	10443.7	19429.7	35133	68613.8	36391.1	25953.8	35848.5	22803.5	41942.1
Q9UPX8	SHAN2_HUMAN	SHANK2	SH3 and multiple ankyrin repeat domains protein 2	2	2.041	21740	25457.8	20785.5	22760.8	7810.31	20497.3	36051.8	9018.21	4082.73	20806	7781.32	22821.1	33405.6	28054	23697.2	21408.7
P34897	GLYM_HUMAN	SHMT2	Serine hydroxymethyltransferase, mitochondrial	2	4.96	7259.8	6835.27	3514.01	3303.52	3157.31	5646.8	4866.09	3533.84	4030.14	3839.5	727.01		8045.45		5408.88
Q9UQ13	SHOC2_HUMAN	SHOC2	Leucine-rich repeat protein SHOC-2	3	7.732	5545.68	6171.56	6373.71	3911.39	5574.29	6334.18	6577.41	5259.68	7628.25	6673.92	1320.49	2919.11	8073.76		3365.93	4529.83
Q9UHJ6	SHPK_HUMAN	SHPK	Sedoheptulokinase	2	7.322	9681.73	3282.59	2112	8745.09	8771.45	2675.79	7996.26			5677.81	3600.77	14942.6	2080	9397.1	7350.39	2617.81
A0MZ66	SHOT1_HUMAN	SHTN1	Shootin-1	11	21.87	24723.8	29060.7	22339.5	27647.7	12610.7	27912.2	19654.1	21678.6	12459.7	9627.63	14189.8	36392.9	20924.4	19832.9	29306.7	4727.61
Q9HAT2	SIAE_HUMAN	SIAE	Sialate O-acetylesterase	2	5.354	38273.5	38806.1	35392.4	68219.5	23968.8	28546.3	55816.3	7622.99	22191.7	85814.2	134409	110132	48068.4	58046.6	70127.5	40148.3
P78324	SHPS1_HUMAN	SIRPA	Tyrosine-protein phosphatase non-receptor type substrate 1	7	20.635	109443	119980	115870	80214.6	107740	137429	137660	51285	199738	107032	76352.3	114950	192821	111373	208639	135686
Q8IXJ6	SIR2_HUMAN	SIRT2	NAD-dependent protein deacetylase sirtuin-2	15	42.416	316348	261200	202508	401938	189488	184956	244023	131584	259402	215025	204198	271008	170498	151039	418832	217760
Q9NXA8	SIR5_HUMAN	SIRT5	NAD-dependent protein deacylase sirtuin-5, mitochondrial	2	10.645	355105	526902	376430	667213	25121	396716	469800	26534.7	37938.9	257080	703227	501154	423312	396224	372713	489575
P63208	SKP1_HUMAN	SKP1	S-phase kinase-associated protein 1	9	56.442	111225	84662.3	107717	107829	116303	83855.4	116610	180771	84492.7	119058	113105	90036.7	75536	79412.4	88470.2	119537
P55011	S12A2_HUMAN	SLC12A2	Solute carrier family 12 member 2	2	2.64	17142.1	18134	9189.42	24847.4	5634.21	17090	18733.3	16150.4	12827.7	14564.3	10574.5	9912.13	15618.1	5950.11	21308.1	7395.93
Q9H2X9	S12A5_HUMAN	SLC12A5	Solute carrier family 12 member 5	5	5.004	14806	37130.6	34357	28390.1	15477.2	80826.6	31302.1	16895.6	14122.1	10307.1	19265.4	8368.05	54837.7	9037.76	34883.1	15472.8
P53985	MOT1_HUMAN	SLC16A1	Monocarboxylate transporter 1	2	5.8	8874.59	6259.45	6286.66	5718.07	3803.42	7807.82	6749.6		3062.9	5244.19	7015.54	7125.16	12045.2	8642.4	14154.5	6574.89
Q9P2U8	VGLU2_HUMAN	SLC17A6	Vesicular glutamate transporter 2	2	5.842	3461.12	2296.45	3378.28	3679.85	5728.31	7187.28	5424.86	18743.6	3431.28	5684.01	3144.59	2797.3	9740.71	6132.86	5564.51	2178.26
Q9P2U7	VGLU1_HUMAN	SLC17A7	Vesicular glutamate transporter 1	3	9.107	101273	153955	218985	172104	187540	200114	214148	135028	236434	143850	69899.2	55066.2	499285	64088.9	305772	97477.7
P43004	EAA2_HUMAN	SLC1A2	Excitatory amino acid transporter 2	12	21.08	99238.5	133445	116118	114858	76229.9	134728	157165	130369	216905	107491	100948	54872.7	188791	84208.7	94210.2	110389
P43003	EAA1_HUMAN	SLC1A3	Excitatory amino acid transporter 1	9	19.373	205501	228339	241413	244050	232381	239719	338542	213409	147350	194766	188259	28655.6	265319	47231.6	290306	149462
P43007	SATT_HUMAN	SLC1A4	Neutral amino acid transporter A	5	12.594	34103.9	36212.3	30986.7	20210.6	80054.5	77840.5	32170.9	86235.2	140718	29726.9	35343.9	19146	84786.5	21141.9	30300.5	37281.2
Q02978	M2OM_HUMAN	SLC25A11	Mitochondrial 2-oxoglutarate/malate carrier protein	3	12.102	6272.79	20889.6	17018	23446.6	17752.5	17592.3	19965.8	7852.08	23955.1	3255.95	14456.2		30022.4	3027.86	6658.07	5239.35
O75746	CMC1_HUMAN	SLC25A12	Calcium-binding mitochondrial carrier protein Aralar1	9	18.437	18369.7	23222.6	24199.7	12436.3	17873.8	22341.9	27589.8	13273.5	63102	22072.1	32123.2	16370.5	67847.1	6605.29	16539.3	29498.4
Q9H936	GHC1_HUMAN	SLC25A22	Mitochondrial glutamate carrier 1	2	8.05	7780.94	12118	9377.83	12587	8358.98	11967.3	12293.8	5452.85	843539	6276.88	4730.65	2633.87	20977.9	2655.73	12880.4	706222
Q00325	MPCP_HUMAN	SLC25A3	Phosphate carrier protein, mitochondrial	4	10.773	60579.3	107559	124532	62199.2	290526	207234	26753.9	73896.5	114672	50531.1	29880.4	39456.5	216152	35723.8	44328	59340.4
P12235	ADT1_HUMAN	SLC25A4	ADP/ATP translocase 1	7	27.181	528603	752890	1030000	616649	1880000	1750000	1160000	889099	2390000	425081	577397	206458	1890000	233039	1010000	590217
P05141	ADT2_HUMAN	SLC25A5	ADP/ATP translocase 2	2	17.45	11468.1	23826.6	14954.5	6403.18	40241.3	36100.8	17590.8	17176.3	29375.2	9238.9	5058.05	3604.79	50525.2	2490.81	19386.1	13950.2
Q96QE2	MYCT_HUMAN	SLC2A13	Proton myo-inositol cotransporter	2	4.321	4502.34	6465.13	6241.84	5820.73	9800.2	15321.1	10256.6		7920.35	6228.68	3973.65	4623.4	19809.4	4362.34	11870.2	1614.64
P11169	GTR3_HUMAN	SLC2A3	Solute carrier family 2, facilitated glucose transporter member 3	4	9.677	25808.9	28299.1	33396.1	21137.9	19047.5	51153.3	54559.8	68863.3	21725.5	25458.7	22957.7	20758.7	83392	21694.9	48810.7	17609
Q9Y6M5	ZNT1_HUMAN	SLC30A1	Zinc transporter 1	2	4.734	8349.59	12149.8	8925.42	10268.8	19007.1	14864.4	29347.7	18903.3	27598.1	12242.3	10610.2	4941.97	22275	2351.69	15843.3	12675.7
Q9H598	VIAAT_HUMAN	SLC32A1	Vesicular inhibitory amino acid transporter	2	3.81	9434.96	10431.1	6867.4	4539.46	7866.79	16916.5	5516.7		8546.95	10450.8	6969.99	3396.31	11940		5683.09	10052.3
P08195	4F2_HUMAN	SLC3A2	4F2 cell-surface antigen heavy chain	14	34.921	149267	113855	148591	106674	177705	203023	195384	59894.1	237797	93707.9	68334.6	65411.8	239023	76177.4	177865	97256.3
Q8WWI5	CTL1_HUMAN	SLC44A1	Choline transporter-like protein 1	6	12.329	42053.1	32064.6	16786.8	31757.5	19431.9	18674	24044.4	25357.7	19251.4	17103.6	16522	13937.1	23618.3	10341.5	34678.9	25371.3
Q9Y6R1	S4A4_HUMAN	SLC4A4	Electrogenic sodium bicarbonate cotransporter 1	6	8.526	44070.1	34206.9	35984.8	29737.9	43754.5	53843.9	65103	52428.2	66610	24697.1	29281.2	55499	81888.2	52510.2	44139.1	29545.9
P30531	SC6A1_HUMAN	SLC6A1	Sodium- and chloride-dependent GABA transporter 1	3	7.179	14070.1	25653.1	20142.9	28417.5	17014.6	8438.72	31598.5	6368.83	80958.7	11933.1	16751.1	19888.3	29072.4	9609.35	29116.8	12630.1
P48066	S6A11_HUMAN	SLC6A11	Sodium- and chloride-dependent GABA transporter 3	2	4.272	23873.4	16340	30818	5621.42	26794.7	29236.7	11942.2	34328.2	74986.8	13783.2	20323.8	102903	51933.5		12472.5	35913.9
Q9H1V8	S6A17_HUMAN	SLC6A17	Sodium-dependent neutral amino acid transporter SLC6A17	4	6.878	10638.9	13868.4	7688.35	11245.1	5052.53	11981.1	12696	8164.96	25421.6	13315.6	13314	12487.7	27655.3	16604.4	14542.2	10523.3
[truncated: 320 more rows]

## Sheet: S1c. Quantified Proteins
										PD								NPD
[truncated: 2,168 more rows]

## Sheet: S1d. Heat maps
								PD								NPD
[truncated: 212 more rows]

[truncated: 4 more sheets: S1e. DEPs, S1f. DEPs-SNCA interactors, S1g. SynGo annotations, S1h. IPA MATICES DEP LIST]
